# Supplementary material for: Knowledge, attitudes and practices towards yaws in endemic areas of Ghana, Cameroon and Côte d’Ivoire
Source: PLoS Negl Trop Dis. 2024 Jun 20;18(6):e0012224. doi: 10.1371/journal.pntd.0012224 (PMC11262674; doi:10.1371/journal.pntd.0012224)
Supplement: S1 Data — (XLS) [file pntd.0012224.s001.xls]

## Sheet: LAMP_KAP_CM
SubmissionDate	start	consent	no_consent	group	age	gender	religion	ethinic	non_HCW-seen_yaws	non_HCW-local_name	non_HCW-local_name_given	non_HCW-cause	non_HCW-cause_detail	non_HCW-cured	non_HCW-seekcare	non_HCW-whyseekcare	non_HCW-blood_test	non_HCW-swab_test	non_HCW-whynoblood	non_HCW-whynoswab	non_HCW-personal_reaction	non_HCW-personal_reaction_why	non_HCW-community_reaction	non_HCW-community_reaction_why	HCW-aware_yaws	HCW-azithrobp	HCW-stockout_drugs	HCW-contacttracing	HCW-contacttracing_who	HCW-tests_yaws	HCW-which_tests	HCW-sendaway	HCW-pay_sendaway	HCW-pay_sendaway_other	HCW-stockout_tests	HCW-spread	HCW-spread_other	HCW-HCW_personal_reaction	HCW-HCW_personal_reaction_why	HCW-HCW_community_reaction	HCW-HCW_community_reaction_why	TH-seen_yaws_TH	TH-local_name_TH	TH-local_name_given_TH	TH-cause_TH	TH-cause_detail_TH	TH-th_rx	meta-instanceID	KEY
2022-11-17 04:50:50	2022-11-10 14:46:45	yes		community	56	woman	catholicism	baka	no			i_dont_know	Je me sais pas	yes	family	previousexperience	no	no	dontwantblood	pain	litte_worried	De peur que la maladie s'aggrave	no																									uuid:9bbeea80-9597-4dcb-950c-d71573c0abd3	uuid:9bbeea80-9597-4dcb-950c-d71573c0abd3
2022-11-17 04:50:50	2022-11-10 14:37:16	yes		family_patient	31	man	prentecostism	baka	yes	yes	Batakomba	contact_dirty_water	Plusieurs enfants qui ont eu cette maladie knt l'habitude de jouer dans l'eau sale	yes	nurse	previousexperience	yes	yes			quite_worried	De peur qu'il souffre beaucoup etant donné que les blessures sont douloureuses	yes	Pour eviter d'etre contaminé																								uuid:223a2bbe-c468-4ae7-8e24-7aa9ccf1876e	uuid:223a2bbe-c468-4ae7-8e24-7aa9ccf1876e
2022-11-17 04:50:49	2022-11-10 14:28:24	yes		family_patient	35	man	catholicism	baka	yes	yes	Batakomba	i_dont_know	Ne connais pas	yes	healer	costtreatment time	yes	yes			litte_worried	Peur que ça s'aggrave	no																									uuid:c9f4fe2f-2b88-48f7-b716-2e4a7fbebbd3	uuid:c9f4fe2f-2b88-48f7-b716-2e4a7fbebbd3
2022-11-11 23:06:31	2022-11-10 15:45:31	yes		family_patient	23	man	catholicism	baka	yes	yes	Batakomba	contact_dirty_water	Parce les cas de pian sont les enfants qui jouent dans l'eau sale	yes	hospital	previousexperience	yes	yes			quite_worried	L'enfant ne dort pas bien	no																									uuid:4e822546-ac7f-46a8-b778-2e25a094f5fe	uuid:4e822546-ac7f-46a8-b778-2e25a094f5fe
2022-11-11 23:06:15	2022-11-10 15:28:14	yes		family_patient	60	man	catholicism	baka	yes	yes	Batakomba	contact_dirty_water	Se facteur de risque	yes	hospital	previousexperience	yes	yes			quite_worried	On se sent mal	yes	Pour éviter d'être cco taminer																								uuid:43165349-d256-47c8-a6e7-a4715025d5ff	uuid:43165349-d256-47c8-a6e7-a4715025d5ff
2022-11-11 23:05:39	2022-11-10 15:12:48	yes		family_patient	32	man	catholicism	autre	yes	yes	Mebat	contact_dirty_water drinking_dirty_water	Les enfants ne se lavent pas. Ne changent pas de vêtements	yes	hospital	previousexperience	yes	yes			quite_worried	Je ne sais pas	no																									uuid:19f3eb97-3b4a-4919-8f41-7c45f10ebead	uuid:19f3eb97-3b4a-4919-8f41-7c45f10ebead
2022-11-11 23:05:22	2022-11-10 14:54:00	yes		family_patient	50	man	catholicism	baka	yes	yes	Batakomba	i_dont_know	NA	yes	hospital	canhelp	yes	yes			very_worried	C'est pas bon les plaie.	no																									uuid:e4b7c152-9503-40c3-9d73-4d6e757fe0de	uuid:e4b7c152-9503-40c3-9d73-4d6e757fe0de
2022-11-11 23:04:58	2022-11-10 14:44:47	yes		family_patient	30	woman	catholicism	baka	yes	yes	Batakomba	i_dont_know	NA	yes	hospital	whatfamilythink	yes	yes			quite_worried	Souffrance de l'enfant	no																									uuid:aa3e5a26-7e3e-450b-b1e5-e8e651871e4e	uuid:aa3e5a26-7e3e-450b-b1e5-e8e651871e4e
2022-11-11 23:04:39	2022-11-10 14:34:35	yes		family_patient	43	woman	catholicism	baka	yes	yes	Bakomba	contact_dirty_water	Les gens marchent pieds nu	no	hospital	previousexperience	yes	yes			very_worried	Trop de plaie sur le corps	no																									uuid:80659a65-a2f2-43f4-a748-d38923771db5	uuid:80659a65-a2f2-43f4-a748-d38923771db5
2022-04-23 12:51:32	2022-04-23 02:50:35	yes		HCW	34	woman	autre	autre																	no																							uuid:80e2b41f-e64a-4978-9dde-ff85f2ba8082	uuid:80e2b41f-e64a-4978-9dde-ff85f2ba8082
2022-04-23 12:50:30	2022-04-23 02:49:42	yes		HCW	23	woman	autre	autre																	no																							uuid:3def3d28-42be-46db-83cb-38e3591fb396	uuid:3def3d28-42be-46db-83cb-38e3591fb396
2022-04-23 12:47:58	2022-04-23 02:46:11	yes		HCW	20	man	autre	autre																	no																							uuid:cc14337e-2d17-4172-9c15-f81ac998ba4e	uuid:cc14337e-2d17-4172-9c15-f81ac998ba4e
2022-04-23 12:46:07	2022-04-23 02:45:23	yes		HCW	27	woman	autre	autre																	no																							uuid:4cb4eb73-af03-4f22-a1b4-d8fcda5c74c2	uuid:4cb4eb73-af03-4f22-a1b4-d8fcda5c74c2
2022-04-23 12:45:20	2022-04-23 02:44:15	yes		HCW	30	man	autre	autre																	no																							uuid:68e17f4b-6966-4b15-a412-8a9cefe3cdab	uuid:68e17f4b-6966-4b15-a412-8a9cefe3cdab
2022-04-23 12:44:11	2022-04-23 02:43:30	yes		HCW	35	man	autre	autre																	no																							uuid:5c4462b0-4974-4975-9004-132624cdade8	uuid:5c4462b0-4974-4975-9004-132624cdade8
2022-04-23 12:43:13	2022-04-23 02:42:29	yes		HCW	25	woman	autre	autre																	no																							uuid:bb6eff11-9040-4552-87ae-e71f3307d317	uuid:bb6eff11-9040-4552-87ae-e71f3307d317
2022-04-23 12:42:12	2022-04-23 02:41:21	yes		HCW	22	man	autre	autre																	no																							uuid:5a77765b-1f12-4d08-afe4-b5a70a523141	uuid:5a77765b-1f12-4d08-afe4-b5a70a523141
2022-04-23 12:41:17	2022-04-23 02:40:23	yes		HCW	27	woman	autre	autre																	no																							uuid:f4c90028-1ee7-4112-bc1e-8c76e8f4779e	uuid:f4c90028-1ee7-4112-bc1e-8c76e8f4779e
2022-04-23 12:40:06	2022-04-23 02:39:33	yes		HCW	35	man	autre	autre																	no																							uuid:fde9be6c-c7e2-476c-9faf-7964be37cfd4	uuid:fde9be6c-c7e2-476c-9faf-7964be37cfd4
2022-04-23 12:38:54	2022-04-23 02:38:15	yes		HCW	33	man	autre	autre																	no																							uuid:783248e4-920a-44ce-b536-09c8d5fed97e	uuid:783248e4-920a-44ce-b536-09c8d5fed97e
2022-04-23 12:38:12	2022-04-23 02:36:19	yes		HCW	55	woman	catholicism	boulou																	no																							uuid:4f00b765-d420-4ef2-a2a7-078687d2d8d8	uuid:4f00b765-d420-4ef2-a2a7-078687d2d8d8
2022-04-23 12:36:15	2022-04-23 02:35:09	yes		HCW	27	woman	autre	autre																	no																							uuid:9f4b4422-c032-4dcb-a6f0-39f1c3217fc2	uuid:9f4b4422-c032-4dcb-a6f0-39f1c3217fc2
2022-04-23 12:35:07	2022-04-23 02:33:51	yes		HCW	31	woman	autre	autre																	no																							uuid:fa5d9813-74ba-428a-9641-5da2a2a7e849	uuid:fa5d9813-74ba-428a-9641-5da2a2a7e849
2022-04-23 12:33:38	2022-04-23 02:33:12	yes		HCW	21	man	autre	autre																	no																							uuid:8ca136aa-4c1a-4a44-ab8f-b484ac06239b	uuid:8ca136aa-4c1a-4a44-ab8f-b484ac06239b
2022-04-23 12:32:28	2022-04-23 02:31:04	yes		HCW	23	man	autre	autre																	no																							uuid:f324798e-de28-49d9-9b98-5d9dbd67e45b	uuid:f324798e-de28-49d9-9b98-5d9dbd67e45b
2022-04-23 12:30:35	2022-04-23 02:30:08	yes		HCW	25	man	autre	autre																	no																							uuid:d802fd02-8331-4f18-891a-819d74c033f6	uuid:d802fd02-8331-4f18-891a-819d74c033f6
2022-04-23 12:30:00	2022-04-23 02:28:36	yes		HCW	50	man	autre	autre																	no																							uuid:4c4b079c-d4a8-4bf0-9943-07909ef6c055	uuid:4c4b079c-d4a8-4bf0-9943-07909ef6c055
2022-04-23 12:28:21	2022-04-23 02:27:45	yes		HCW	30	man	autre	autre																	no																							uuid:d716889e-7ad7-483f-8da1-47e7c755ab7c	uuid:d716889e-7ad7-483f-8da1-47e7c755ab7c
2022-04-23 12:27:41	2022-04-23 02:26:52	yes		HCW	25	man	autre	autre																	no																							uuid:b824963e-f76e-4da1-8acd-4173599a947f	uuid:b824963e-f76e-4da1-8acd-4173599a947f
2022-04-23 12:26:49	2022-04-23 02:25:01	yes		HCW	45	man	catholicism	etwondo																	no																							uuid:ba404fcf-5001-4369-83e0-207c86acd8df	uuid:ba404fcf-5001-4369-83e0-207c86acd8df
2022-04-23 12:24:55	2022-04-23 02:20:48	yes		HCW	39	man	autre	autre																	no																							uuid:a9e339a1-ed51-4b1d-9fb4-f59107b61668	uuid:a9e339a1-ed51-4b1d-9fb4-f59107b61668
2022-04-23 12:20:41	2022-04-23 02:19:56	yes		HCW	22	man	autre	autre																	no																							uuid:b91bfecc-416f-4d31-ab8c-fe9fd8131c87	uuid:b91bfecc-416f-4d31-ab8c-fe9fd8131c87
2022-04-23 12:19:35	2022-04-23 02:15:04	yes		HCW	29	man	autre	autre																	no																							uuid:d87e61b6-3bcd-4b7c-9536-6dda142b7949	uuid:d87e61b6-3bcd-4b7c-9536-6dda142b7949
2022-04-23 12:15:01	2022-04-23 02:13:12	yes		HCW	28	man	autre	autre																	no																							uuid:4ff281b3-3fd1-45f8-9646-40844a132024	uuid:4ff281b3-3fd1-45f8-9646-40844a132024
2022-04-23 12:13:03	2022-04-23 02:08:44	yes		HCW	37	man	autre	autre																	no																							uuid:c5789a9d-6fad-418f-818f-a393c70f9785	uuid:c5789a9d-6fad-418f-818f-a393c70f9785
2022-04-23 12:08:34	2022-04-23 02:07:29	yes		HCW	28	woman	autre	autre																	no																							uuid:6405a2ca-7317-401a-af2d-7493327dd5b8	uuid:6405a2ca-7317-401a-af2d-7493327dd5b8
2022-04-23 12:07:09	2022-04-23 02:04:12	yes		HCW	32	woman	autre	autre																	no																							uuid:b436bbb8-96fa-40ce-807b-4be767e40f44	uuid:b436bbb8-96fa-40ce-807b-4be767e40f44
2022-04-23 12:03:47	2022-04-23 01:58:59	yes		HCW	25	woman	autre	autre																	no																							uuid:9bcbb03c-4bd7-4aa7-a51a-ec61e9145678	uuid:9bcbb03c-4bd7-4aa7-a51a-ec61e9145678
2022-04-23 11:58:48	2022-04-23 01:56:51	yes		HCW	29	woman	autre	boulou																	no																							uuid:4a1edada-3cd9-4d86-b69e-929cfdfd891f	uuid:4a1edada-3cd9-4d86-b69e-929cfdfd891f
2022-04-23 11:56:40	2022-04-23 01:53:28	yes		traditional_healer	66	woman	catholicism	boulou																																		no			i_dont_know	Je ne sais pas	écorces d'arbres herbes de la forêt	uuid:6b778746-4099-4b31-8667-1663de0bc42e	uuid:6b778746-4099-4b31-8667-1663de0bc42e
2022-04-23 11:53:18	2022-04-23 01:51:14	yes		traditional_healer	56	woman	autre	boulou																																		no			i_dont_know	Je ne sais pas	Avec les herbes de la forêt	uuid:fa6a042d-f52b-4ec2-960c-26a2f88be6f9	uuid:fa6a042d-f52b-4ec2-960c-26a2f88be6f9
2022-04-23 11:51:00	2022-04-23 01:48:49	yes		traditional_healer	66	man	autre	boulou																																		no			i_dont_know	Je ne sais pas	Avec les herbes de la forêt	uuid:0187b82c-e09f-4e34-a306-ef95ad5d749d	uuid:0187b82c-e09f-4e34-a306-ef95ad5d749d
2022-04-23 11:48:37	2022-04-23 01:44:20	yes		traditional_healer	65	woman	catholicism	boulou																																		no			i_dont_know	Je ne sais pas	Écorces d'arbres	uuid:45f1a6e9-c740-4309-802b-aa3cef93cd42	uuid:45f1a6e9-c740-4309-802b-aa3cef93cd42
2022-04-23 11:39:27	2022-04-23 01:33:09	yes		community	49	man	protestanism	boulou	yes	yes	Mebata me mekinkan	germs contact	Environnement sale	yes	hospital	previousexperience	yes	yes			very_worried	Très contagieux	yes	Peur d'être infecté																								uuid:fcd6a821-e9d5-4c31-a019-64430e0ef10d	uuid:fcd6a821-e9d5-4c31-a019-64430e0ef10d
2022-04-23 11:33:00	2022-04-23 01:29:09	yes		community	41	woman	catholicism	boulou	yes	yes	Mebata	i_dont_know	C'est une maladie du sang	yes	hospital	previousexperience	yes	yes			very_worried	Tout le monde peut avoir le pian	yes	C'est contagieux																								uuid:4933415b-dbf2-4a6f-952e-374d67588eaa	uuid:4933415b-dbf2-4a6f-952e-374d67588eaa
2022-04-23 11:28:42	2022-04-23 01:24:51	yes		community	80	man	protestanism	boulou	yes	yes	Mebata	drinking_dirty_water contact_dirty_water	Manque d'hygiène	yes	hospital	previousexperience	yes	yes			litte_worried	C'est contagieux	yes	C'est contagieux																								uuid:94e5a2c1-52c4-454e-9038-7065f5c11a58	uuid:94e5a2c1-52c4-454e-9038-7065f5c11a58
2022-04-23 11:24:48	2022-04-23 01:21:19	yes		community	46	woman	protestanism	boulou	yes	yes	Mebata	i_dont_know	C'est héréditaire	yes	hospital	canhelp	yes	yes			very_worried	C'est contagieux	yes	C'est contagieux																								uuid:f6121268-a047-4174-ac4a-7360bd100647	uuid:f6121268-a047-4174-ac4a-7360bd100647
2022-04-23 11:21:16	2022-04-23 01:17:39	yes		community	66	woman	protestanism	boulou	no			contact_dirty_water drinking_dirty_water	C'est une maladie de la saleté	yes	hospital	canhelp	yes	yes			not_worried	Ça se soigne	no																									uuid:7f09c702-1525-41c2-aacf-878e1952abf3	uuid:7f09c702-1525-41c2-aacf-878e1952abf3
2022-04-23 11:17:32	2022-04-23 01:13:59	yes		community	90	man	autre	boulou	yes	yes	Mebata	i_dont_know	Je ne sais pas	yes	hospital	previousexperience	yes	yes			very_worried	C'est contagieux	yes	C'est contagieux																								uuid:899615eb-8584-4847-9908-7ed6ce880cbb	uuid:899615eb-8584-4847-9908-7ed6ce880cbb
2022-04-23 11:13:56	2022-04-23 01:11:03	yes		community	95	man	protestanism	boulou	yes	yes	Mebata	contact_dirty_water drinking_dirty_water	Manque d'hygiène	yes	hospital	previousexperience	yes	yes			quite_worried	C'est contagieux	yes	C'est contagieux																								uuid:5662e458-fb9f-4f13-8ad5-08fbe3e512e5	uuid:5662e458-fb9f-4f13-8ad5-08fbe3e512e5
2022-04-23 11:10:41	2022-04-23 01:07:30	yes		community	39	woman	autre	autre	no			germs witchcraft	Tout le monde peut avoir le pian	yes	hospital	canhelp	yes	yes			not_worried	Ça se soigne	no																									uuid:e5ef15e4-e432-4e32-8811-7578fd7d0a0c	uuid:e5ef15e4-e432-4e32-8811-7578fd7d0a0c
2022-04-23 11:07:11	2022-04-23 01:03:59	yes		community	87	man	protestanism	boulou	yes	yes	Mebata	contact_dirty_water drinking_dirty_water	Environnement sale	yes	hospital	canhelp	yes	yes			very_worried	C'est contagieux	yes	C'est contagieux																								uuid:06fc493a-05e0-4c39-995f-041f2b293799	uuid:06fc493a-05e0-4c39-995f-041f2b293799
2022-04-23 11:03:56	2022-04-23 00:59:55	yes		community	67	woman	protestanism	boulou	no			drinking_dirty_water	Environnement sale	yes	hospital	canhelp	yes	yes			not_worried	Ça se soigne	yes	La négligence des malades																								uuid:48f699f1-decf-416f-bd75-aa40c116c722	uuid:48f699f1-decf-416f-bd75-aa40c116c722
2022-04-23 10:59:52	2022-04-23 00:56:35	yes		community	50	man	protestanism	boulou	yes	yes	Mebata	i_dont_know	C'est héréditaire	yes	hospital	canhelp	yes	yes			very_worried	C'est contagieux	yes	C'est contagieux																								uuid:e90d0842-4781-4335-9347-afbf5b78772e	uuid:e90d0842-4781-4335-9347-afbf5b78772e
2022-04-23 10:56:32	2022-04-23 00:52:34	yes		community	80	man	protestanism	boulou	yes	yes	Mebata	curse	Tout le monde peut avoir le pian	yes	hospital	canhelp	yes	yes			very_worried	C'est contagieux	yes	C'est contagieux																								uuid:f320cce6-2625-4956-9838-b69965470b20	uuid:f320cce6-2625-4956-9838-b69965470b20
2022-04-23 10:52:22	2022-04-23 00:48:10	yes		community	66	woman	catholicism	boulou	no			curse contact_dirty_water drinking_dirty_water	Tout le monde peut avoir le pian	yes	healer	previousexperience	yes	yes			not_worried	Ça se soigne	no																									uuid:d503cf38-1272-4324-86a5-1624327ac9e7	uuid:d503cf38-1272-4324-86a5-1624327ac9e7
2022-04-23 10:47:55	2022-04-23 00:43:39	yes		community	54	man	catholicism	boulou	yes	yes	Mebata	i_dont_know	Je ne sais pas	yes	healer	previousexperience	yes	yes			very_worried	On peut devenir handicaper	no																									uuid:2b3895d2-c7c1-4355-944a-300293fc34ff	uuid:2b3895d2-c7c1-4355-944a-300293fc34ff
2022-04-23 10:43:28	2022-04-23 00:39:23	yes		community	23	woman	catholicism	etwondo	no			contact_dirty_water drinking_dirty_water	C'est héréditaire	yes	hospital	canhelp	yes	yes			litte_worried	Ça se soigne	no																									uuid:0899dd85-0a2f-4e6c-82dd-668430d0d72d	uuid:0899dd85-0a2f-4e6c-82dd-668430d0d72d
2022-04-23 10:39:06	2022-04-23 00:28:23	yes		community	73	man	adventism	boulou	yes	yes	Bisende mebata	i_dont_know	Tout le monde peut avoir le pian	yes	hospital	canhelp	yes	yes			very_worried	C'est contagieux	no																									uuid:2d0ddae8-b54b-4565-8756-7296e1d578e1	uuid:2d0ddae8-b54b-4565-8756-7296e1d578e1
2022-04-22 21:43:21	2022-04-22 11:39:25	yes		community	80	woman	protestanism	boulou	yes	yes	Mebata me kinga	i_dont_know	C'est dans le sang	yes	hospital	canhelp	yes	yes			litte_worried	Ça se soigne à l'hôpital	no																									uuid:648e76b1-9ccc-4894-ab0c-75e7beb3c098	uuid:648e76b1-9ccc-4894-ab0c-75e7beb3c098
2022-04-22 21:39:21	2022-04-22 11:36:24	yes		community	77	man	adventism	boulou	yes	yes	Bisende mebata	i_dont_know	Tout le monde peut avoir le pian	yes	hospital	canhelp	yes	yes			very_worried	Très contagieux	no																									uuid:740bc464-02a2-464a-bbf0-625746fff22e	uuid:740bc464-02a2-464a-bbf0-625746fff22e
2022-04-22 21:35:49	2022-04-22 11:32:41	yes		community	73	man	catholicism	boulou	yes	yes	Mebata	i_dont_know	Tout le monde peu avoir le pian	yes	hospital	canhelp	yes	yes			very_worried	Donne d'autre maladie comme le rhumatisme	no																									uuid:33bd21ca-561c-460d-b9a7-ede0a637dfe9	uuid:33bd21ca-561c-460d-b9a7-ede0a637dfe9
2022-04-22 21:32:36	2022-04-22 11:29:18	yes		community	49	man	autre	boulou	yes	yes	Mebata	contact_dirty_water drinking_dirty_water	Environnement sale	yes	hospital	canhelp	yes	yes			very_worried	On peut devenir handicapé	no																									uuid:1e9cd342-f025-4b7e-a970-fb4a2ce3f7d5	uuid:1e9cd342-f025-4b7e-a970-fb4a2ce3f7d5
2022-04-22 21:28:52	2022-04-22 11:26:01	yes		community	32	man	protestanism	boulou	no			contact_dirty_water drinking_dirty_water	Environnement sale	yes	hospital	canhelp	yes	yes			very_worried	C'est contagieux	no																									uuid:1965c1cf-cef8-49e4-b9db-6ca4988da6d9	uuid:1965c1cf-cef8-49e4-b9db-6ca4988da6d9
2022-04-22 21:25:52	2022-04-22 11:22:23	yes		community	82	man	catholicism	boulou	yes	yes	Mebata me kinga	i_dont_know	Je ne sais pas	yes	hospital	canhelp	yes	yes			quite_worried	Tout le monde peut avoir le pian	no																									uuid:bb2ceea0-d371-4160-9189-d3ec434206c1	uuid:bb2ceea0-d371-4160-9189-d3ec434206c1
2022-04-22 21:22:08	2022-04-22 11:18:43	yes		community	70	woman	autre	boulou	yes	yes	Mebata me kinga	i_dont_know	Peu d'hygiène	yes	hospital	canhelp	yes	yes			litte_worried	Ça se soigne	no																									uuid:a7099533-0fd8-433b-9288-206b18788eeb	uuid:a7099533-0fd8-433b-9288-206b18788eeb
2022-04-22 21:18:29	2022-04-22 11:13:45	yes		community	69	woman	catholicism	boulou	yes	yes	Mebata me kinga	i_dont_know	Environnement sale	yes	hospital	canhelp	yes	yes			litte_worried	Ça se soigne	yes	Peur d'être infecté																								uuid:2d55727e-7a49-465b-a0d4-6e93839e9244	uuid:2d55727e-7a49-465b-a0d4-6e93839e9244
2022-04-22 21:13:24	2022-04-22 11:09:29	yes		community	59	man	autre	boulou	yes	yes	Mebata bissende	i_dont_know	C'est héréditaire	yes	hospital	canhelp	yes	yes			very_worried	C'est contagieux	yes	Parce que ça se soigne																								uuid:de5776a9-54c1-446b-9c0f-a1176dbdc5b8	uuid:de5776a9-54c1-446b-9c0f-a1176dbdc5b8
2022-04-22 21:09:13	2022-04-22 11:04:30	yes		community	70	man	protestanism	boulou	yes	yes	Mebata me kinga	contact_dirty_water drinking_dirty_water	Environnement sale	yes	hospital	canhelp	yes	yes			litte_worried	Ça se soigne	yes	C'est contagieux																								uuid:25aee7d2-c71a-49af-8994-fe529c2e39b2	uuid:25aee7d2-c71a-49af-8994-fe529c2e39b2
2022-04-22 21:00:02	2022-04-22 10:12:48	yes		community	71	man	adventism	boulou	yes	yes	Mebata me kinga	i_dont_know	Je ne sais pas	yes	hospital	canhelp	yes	yes			very_worried	C'est contagieux	yes	Peur d'être infecté																								uuid:ab9f2591-bb0e-43b4-80e8-23f2a672bc8a	uuid:ab9f2591-bb0e-43b4-80e8-23f2a672bc8a
2022-04-22 21:00:02	2022-04-22 10:05:54	yes		community	77	man	protestanism	boulou	yes	yes	Mebata me kinga	i_dont_know	C'est héréditaire	yes	hospital	canhelp	yes	yes			very_worried	Parceque qu'ils sont soutenus par la communauté	no																									uuid:16dafee4-487c-4c2b-96f4-14a41bbc00a8	uuid:16dafee4-487c-4c2b-96f4-14a41bbc00a8
2022-04-22 20:05:46	2022-04-22 10:00:52	yes		community	56	woman	protestanism	boulou	yes	yes	Mebata me kinga	contact_dirty_water	Environnement sale	yes	hospital	canhelp	yes	yes			not_worried	Je ne sais pas	yes	C'est contagieux																								uuid:f0fc287d-2713-491f-b161-d09920e0624b	uuid:f0fc287d-2713-491f-b161-d09920e0624b
2022-04-22 20:00:46	2022-04-22 09:56:02	yes		community	77	woman	protestanism	boulou	no			i_dont_know	Héréditaire	yes	hospital	canhelp	yes	yes			very_worried	C'est contagieux	yes	Peur d'être infecté																								uuid:6252ba54-9cd9-4d80-9fdd-6b66fd200b76	uuid:6252ba54-9cd9-4d80-9fdd-6b66fd200b76
2021-12-06 09:01:24	2021-12-03 07:50:41	yes		community	65	man	protestanism	autre	yes	yes	Kpwe -kpwer	contact_dirty_water drinking_dirty_water	L'environnement sale	yes	nurse	canhelp	yes	yes			very_worried	Ça affecte la peau et ça fait très mal	no																									uuid:da62204f-db12-4fd5-9adc-4cc51d5d65f0	uuid:da62204f-db12-4fd5-9adc-4cc51d5d65f0
2021-12-06 09:01:23	2021-12-02 12:12:45	yes		community	32	man	protestanism	autre	no			contact_dirty_water drinking_dirty_water	Le microbe est dans l'eau sale	yes	nurse	canhelp	yes	yes			not_worried	Personnel soignant est là pour aider	no																									uuid:a340acea-f6e0-4ca7-a3a1-4c2d955bc9bc	uuid:a340acea-f6e0-4ca7-a3a1-4c2d955bc9bc
2021-12-06 09:01:23	2021-12-02 12:02:59	yes		community	22	woman	protestanism	autre	no			contact_dirty_water	On se baigne	yes	doctor	canhelp	yes	yes			litte_worried	Parce que je vais passer le temps à l'hôpital	no																									uuid:1577b99a-6761-45f4-a797-c1ab89f725ea	uuid:1577b99a-6761-45f4-a797-c1ab89f725ea
2021-12-06 09:01:22	2021-12-01 10:54:35	yes		HCW	47	man	catholicism	autre																	no																							uuid:1a564d90-e175-4b25-a139-1162e4593f10	uuid:1a564d90-e175-4b25-a139-1162e4593f10
2021-12-06 09:01:22	2021-12-01 08:20:19	yes		HCW	26	man	catholicism	autre																	no																							uuid:542d1c64-74fd-4d38-8a29-b82ef329454c	uuid:542d1c64-74fd-4d38-8a29-b82ef329454c
2021-11-30 20:21:01	2021-11-30 10:07:57	yes		HCW	43	woman	protestanism	autre																	no																							uuid:1f15b425-84f7-4d42-aae0-f65b49b08b37	uuid:1f15b425-84f7-4d42-aae0-f65b49b08b37
2021-11-30 20:18:51	2021-11-30 10:15:51	yes		HCW	27	man	protestanism	autre																	no																							uuid:8900b2cc-3829-49ca-8487-f3f663eca2ac	uuid:8900b2cc-3829-49ca-8487-f3f663eca2ac
2021-11-30 20:01:06	2021-11-30 10:00:11	yes		HCW	45	woman	catholicism	autre																	no																							uuid:e071212b-9390-4db5-aec8-892d9fb55a9e	uuid:e071212b-9390-4db5-aec8-892d9fb55a9e
2021-11-30 20:00:43	2021-11-30 09:57:54	yes		HCW	26	man	autre	autre																	no																							uuid:f56de1bb-fd05-4a04-b253-de50c79d2d77	uuid:f56de1bb-fd05-4a04-b253-de50c79d2d77
2021-11-30 20:00:25	2021-11-30 09:50:55	yes		HCW	32	man	autre	autre																	yes	penicillin	yes	no		no	rdt	yes	other	District	yes	insect		litte_worried	Ça se soigne	no								uuid:2086b674-5d30-4e71-99cf-32723131b3b7	uuid:2086b674-5d30-4e71-99cf-32723131b3b7
2021-11-30 19:33:54	2021-11-29 12:32:16	yes		HCW	23	woman	autre	autre																	no																							uuid:ae2daaea-8914-418f-9e45-77cf303bf83a	uuid:ae2daaea-8914-418f-9e45-77cf303bf83a
2021-11-30 19:33:50	2021-11-29 11:36:33	yes		HCW	24	man	catholicism	autre																	yes	penicillin	yes	yes	CHV	no	swab	no			no	contact_dirty_water		litte_worried	Je serais isoler	no								uuid:99f0b745-2c18-4322-8085-f9bf037a61a4	uuid:99f0b745-2c18-4322-8085-f9bf037a61a4
2021-11-30 19:31:46	2021-11-30 08:21:28	yes		community	46	man	catholicism	autre	yes	yes	Ngougumou	contact_dirty_water	Environnement un peu sale	yes	hospital	canhelp	yes	yes			litte_worried	Il n'est pas en santé	yes	Maladie contagieuse																								uuid:405864f2-0e71-428d-ba2d-3eb2f99fe74f	uuid:405864f2-0e71-428d-ba2d-3eb2f99fe74f
2021-11-30 19:31:13	2021-11-29 12:48:51	yes		HCW	26	man	catholicism	autre																	yes	penicillin	yes	yes	CHV	no	blood_tests	no			no	contact		litte_worried	C'est une maladie comme les autres	no								uuid:67abaaa7-8ce2-4ccd-b823-4dc4b6c8ec87	uuid:67abaaa7-8ce2-4ccd-b823-4dc4b6c8ec87
2021-11-30 19:31:02	2021-11-29 12:44:03	yes		HCW	30	man	catholicism	bamileke																	yes	penicillin	yes	yes	CHV	no	rdt	no			no	contact		not_worried	Il y a un traitement	no								uuid:38b89cf3-7a99-49fe-8b45-2b31da9dcad5	uuid:38b89cf3-7a99-49fe-8b45-2b31da9dcad5
2021-11-30 19:30:54	2021-11-29 12:43:03	yes		HCW	23	woman	islam	autre																	no																							uuid:c09807d5-90e0-4289-abe6-d1b05c43e521	uuid:c09807d5-90e0-4289-abe6-d1b05c43e521
2021-11-30 19:30:49	2021-11-29 12:42:20	yes		HCW	26	man	islam	autre																	no																							uuid:d03ddffe-1340-48f1-b732-9479a564122c	uuid:d03ddffe-1340-48f1-b732-9479a564122c
2021-11-30 19:30:45	2021-11-29 12:41:40	yes		HCW	20	man	catholicism	autre																	no																							uuid:1eaeefb1-c64b-468a-aaf1-f6fb44c89b9c	uuid:1eaeefb1-c64b-468a-aaf1-f6fb44c89b9c
2021-11-30 19:30:42	2021-11-29 12:39:51	yes		HCW	32	man	catholicism	autre																	no																							uuid:8ecb0c16-9b76-4d6d-821b-ddd071a80d76	uuid:8ecb0c16-9b76-4d6d-821b-ddd071a80d76
2021-11-30 19:30:27	2021-11-29 12:38:57	yes		HCW	22	man	islam	autre																	no																							uuid:402b6c24-b91b-40d5-ae95-92931c63e570	uuid:402b6c24-b91b-40d5-ae95-92931c63e570
2021-11-30 19:30:21	2021-11-29 12:35:59	yes		HCW	71	man	islam	autre																	no																							uuid:10d93e2f-b9fe-46d4-8f7c-5c7a5982d0d4	uuid:10d93e2f-b9fe-46d4-8f7c-5c7a5982d0d4
2021-11-30 19:29:28	2021-11-29 12:34:49	yes		HCW	22	woman	autre	autre																	no																							uuid:ec61c329-3119-4cf1-b3cc-80c49102fc32	uuid:ec61c329-3119-4cf1-b3cc-80c49102fc32
2021-11-29 20:13:42	2021-11-29 09:15:04	yes		community	37	man	catholicism	bamileke	yes	no		contact_dirty_water insect	Environnement insalubre	yes	hospital	canhelp	yes	yes			very_worried	Souffrance de l'enfant	yes	Ignorance de la maladie																								uuid:d7df5a9e-0e00-4bd7-b245-f9afa24312dd	uuid:d7df5a9e-0e00-4bd7-b245-f9afa24312dd
2021-11-29 20:13:41	2021-11-29 09:01:49	yes		patient	11	man	catholicism	autre	yes	no		i_dont_know	Je ne sais pas	yes	pharmacy	canhelp	yes	yes			very_worried	Parce que je vais me sentir mal	no																									uuid:71b1a2b7-03aa-4a19-9226-e300537a11c6	uuid:71b1a2b7-03aa-4a19-9226-e300537a11c6
2021-11-29 06:38:31	2021-11-28 08:36:04	yes		community	78	man	protestanism	autre	yes	yes	Bwang	insect contact_dirty_water	Environnement sale présence de trop d'insecte	yes	healer nurse	previousexperience	yes	yes			litte_worried	Ça se soigne	no																									uuid:ee77be1a-7493-48d3-8a37-549de8018909	uuid:ee77be1a-7493-48d3-8a37-549de8018909
2021-11-27 22:15:35	2021-11-27 12:05:37	yes		community	15	woman	autre	baka	yes	yes	Batakomba	germs	Sang impur	yes	family	whatfamilythink	yes	yes			quite_worried	C'est contagieux	no																									uuid:9c301c27-5d1a-476c-814f-f3b610ba6a31	uuid:9c301c27-5d1a-476c-814f-f3b610ba6a31
2021-11-27 22:09:27	2021-11-27 11:58:28	yes		community	15	man	animism	baka	yes	yes	Batakomba	contact	Je ne sais pas	yes	family	whatfamilythink	yes	yes			very_worried	C'est contagieux	no																									uuid:40905f39-60a9-4dc1-848a-97a3b22c6eac	uuid:40905f39-60a9-4dc1-848a-97a3b22c6eac
2021-11-27 22:09:26	2021-11-27 11:27:52	yes		community	18	man	protestanism	baka	yes	yes	Daba	drinking_dirty_water	Environnement sale	yes	nurse doctor hospital	canhelp	yes	yes			very_worried	C'est contagieux	no																									uuid:02c57650-762d-4838-9b1e-64c039bb0454	uuid:02c57650-762d-4838-9b1e-64c039bb0454
2021-11-27 22:09:25	2021-11-27 11:24:26	yes		community	21	man	catholicism	baka	yes	yes	Batakomba	i_dont_know	Je ne sais pas	yes	nurse doctor hospital	canhelp	yes	yes			not_worried	Je ne sais pas	no																									uuid:09391949-1836-4aa8-ac98-844883fdad83	uuid:09391949-1836-4aa8-ac98-844883fdad83
2021-11-27 22:09:25	2021-11-27 11:18:13	yes		community	59	man	catholicism	baka	yes	yes	Batakomba	contact_dirty_water	Environnement sale	yes	nurse doctor hospital	canhelp	yes	yes			very_worried	C'est très contagieux	no																									uuid:36f537bb-c77a-4dca-afc6-fefc304f7f4a	uuid:36f537bb-c77a-4dca-afc6-fefc304f7f4a
2021-11-27 22:09:24	2021-11-27 11:12:57	yes		community	48	man	autre	autre	yes	yes	Moutal	i_dont_know	Je ne sais pas	yes	nurse doctor hospital	previousexperience	yes	yes			not_worried	Ça se soigne	no																									uuid:6260ebbb-6d2d-4a25-b8a8-43147a4efe77	uuid:6260ebbb-6d2d-4a25-b8a8-43147a4efe77
2021-11-27 22:09:23	2021-11-27 11:08:41	yes		community	68	man	autre	autre	yes	yes	Moutal	contact_dirty_water	Manque d' hygiène personnelle	yes	nurse doctor hospital	canhelp	yes	yes			very_worried	C'est très contagieux	no																									uuid:c8a1c6df-570d-401e-99b4-85d78b8c102a	uuid:c8a1c6df-570d-401e-99b4-85d78b8c102a
2021-11-27 22:09:23	2021-11-27 11:02:30	yes		community	49	man	catholicism	autre	yes	yes	Moutal	contact_dirty_water	Environnement sale	yes	nurse doctor hospital	canhelp	yes	yes			litte_worried	C'est contagieux	no																									uuid:c84488cd-6764-40cc-b305-f342967d3f71	uuid:c84488cd-6764-40cc-b305-f342967d3f71
2021-11-27 22:09:22	2021-11-27 10:55:56	yes		community	42	woman	catholicism	autre	yes	yes	Moutal	contact_dirty_water	L'environnement sale	yes	nurse doctor hospital	canhelp	yes	yes			not_worried	Ça se soigne	yes	Peur d'être contaminé																								uuid:42852e73-9e26-4daa-acd9-527b5a0f4fd2	uuid:42852e73-9e26-4daa-acd9-527b5a0f4fd2
2021-11-27 22:09:21	2021-11-27 10:39:19	yes		community	28	man	protestanism	autre	no			contact_dirty_water	A cause de l'environnement qui est sale	yes	nurse	canhelp	yes	yes			litte_worried	Parce que c'est une maladie contagieuse	no																									uuid:7abd8aca-4881-407f-8149-d58757397fa3	uuid:7abd8aca-4881-407f-8149-d58757397fa3
2021-11-23 05:24:07	2021-11-16 07:40:58	yes		family_patient	50	man	catholicism	baka	yes	yes	Bata komba	contact_dirty_water drinking_dirty_water	Parceque l'eau que nous utilisons est sale	yes	healer hospital	canhelp	yes	yes			very_worried	Ça fait très mal et c'est contagieux	yes	C'est contagieux																								uuid:c5f159bf-5975-4195-ab44-4ea6ce8e02da	uuid:c5f159bf-5975-4195-ab44-4ea6ce8e02da
2021-11-23 05:24:07	2021-11-16 07:23:02	yes		community	35	man	catholicism	baka	yes	yes	Bata komba	drinking_dirty_water	A cause de la saleté qu'on trouve dans l'eau surtout l'eau de pluie	yes	healer	canhelp	yes	yes			very_worried	C'est une maladie grave et contagieuse	no																									uuid:c1473d13-b389-48f0-8837-a7856546ff9c	uuid:c1473d13-b389-48f0-8837-a7856546ff9c
2021-06-02 15:33:50	2021-06-01 09:20:59	yes		HCW	31	woman	prentecostism	boulou																	no																							uuid:6c9f10a4-3cb3-4195-80bd-0522b2bed4d8	uuid:6c9f10a4-3cb3-4195-80bd-0522b2bed4d8
2021-06-02 15:33:46	2021-05-31 07:36:51	yes		community	60	woman	catholicism	baka	yes	yes	Bata komba	contact	C'est contagieux	yes	healer	canhelp costtreatment	no	no	cost	cost	not_worried	Ça se soigne	yes	C'est contagieux																								uuid:86a510ca-18be-49b8-9ed0-6673e3da7a58	uuid:86a510ca-18be-49b8-9ed0-6673e3da7a58
2021-06-02 04:23:15	2021-06-01 12:35:43	yes		community	76	woman	catholicism	boulou	yes	yes	Mebata	contact	C'est contagieux	yes	hospital	canhelp	no	no	cost	cost	not_worried	Ça se soigne	no																									uuid:a4f60ba7-a3f1-437a-9871-39d500c9ba0c	uuid:a4f60ba7-a3f1-437a-9871-39d500c9ba0c
2021-06-02 04:22:45	2021-06-01 11:38:38	yes		community	90	man	protestanism	boulou	yes	yes	Mebata	contact	Je ne sais pas	yes	hospital	canhelp	yes	yes			not_worried	Ça se soigne	yes	C'est contagieux																								uuid:6831a4c8-9827-4c5d-99c3-b5e40d8f370c	uuid:6831a4c8-9827-4c5d-99c3-b5e40d8f370c
2021-06-02 04:21:14	2021-06-01 10:40:21	yes		community	76	woman	protestanism	boulou	yes	yes	Mebata	germs	Par le sang	yes	hospital	canhelp	yes	yes			not_worried	Ça se soigne	no																									uuid:22b8b47a-e50b-4ed3-a826-f703ea6c9475	uuid:22b8b47a-e50b-4ed3-a826-f703ea6c9475
2021-06-02 04:20:51	2021-06-01 10:33:25	yes		community	79	man	protestanism	boulou	yes	yes	Mebata	contact	C'est la saleté	yes	hospital	time costtravel costtreatment previousexperience canhelp	yes	yes			not_worried	Ça se soigne	no																									uuid:21b4a778-4969-47c2-9d3d-d8ee9621bbb9	uuid:21b4a778-4969-47c2-9d3d-d8ee9621bbb9
2021-06-02 04:20:35	2021-06-01 10:28:16	yes		community	80	woman	catholicism	boulou	yes	yes	Mebata	contact	Je ne sais pas	yes	hospital	canhelp	yes	yes			not_worried	Ça se soigne	no																									uuid:3597f7f8-75c1-4835-848b-0ccc85e59689	uuid:3597f7f8-75c1-4835-848b-0ccc85e59689
2021-06-02 04:20:24	2021-06-01 10:02:42	yes		community	54	man	protestanism	boulou	yes	yes	Bisende mebata	contact	Je ne sais pas	yes	hospital	canhelp	yes	yes			quite_worried	Ça se soigne	yes	C'est contagieux																								uuid:afc7cf2f-9da0-4c64-9a3d-d0f718e82123	uuid:afc7cf2f-9da0-4c64-9a3d-d0f718e82123
2021-06-02 04:18:51	2021-06-01 08:56:13	yes		HCW	38	man	adventism	autre																	no																							uuid:4706c829-fb7e-4fb6-af9e-de2d4d0982d6	uuid:4706c829-fb7e-4fb6-af9e-de2d4d0982d6
2021-06-02 04:17:39	2021-06-01 07:40:00	yes		community	71	woman	catholicism	boulou	yes	yes	Mebata	contact	La saleté	yes	hospital	canhelp	yes	yes			not_worried	Ça se soigne	no																									uuid:3fd29f9d-374b-4c2e-88a5-14d737d325d6	uuid:3fd29f9d-374b-4c2e-88a5-14d737d325d6
2021-06-02 04:17:28	2021-06-01 07:35:48	yes		community	73	man	protestanism	autre	yes	yes	Mebata	contact contact_dirty_water	La saleté	yes	hospital	canhelp	yes	yes			not_worried	Ça se soigne	no																									uuid:2461245f-2f4b-42d0-bd51-539363172de0	uuid:2461245f-2f4b-42d0-bd51-539363172de0
2021-06-02 04:17:18	2021-05-31 11:10:22	yes		HCW	42	man	protestanism	boulou																	no																							uuid:19a900be-c5c6-4dc3-aa2d-c43d6261ac7b	uuid:19a900be-c5c6-4dc3-aa2d-c43d6261ac7b
2021-05-30 21:48:42	2021-05-29 08:27:27	yes		community	68	woman	autre	autre	yes	yes	Mebata	contact	Je ne sais pas	yes	hospital	canhelp	yes	yes			not_worried	Ça se soigne	yes	C'est contagieux																								uuid:1f857f4e-981e-40ee-aafc-32b3c101a3c8	uuid:1f857f4e-981e-40ee-aafc-32b3c101a3c8
2021-05-30 21:48:41	2021-05-29 08:06:11	yes		community	54	woman	autre	boulou	yes	yes	Mebata	contact	Je ne sais pas	no	hospital	canhelp	yes	yes			litte_worried	Ça rend handicapé	no																									uuid:70740d67-49c1-4554-ac14-a642206b6a31	uuid:70740d67-49c1-4554-ac14-a642206b6a31
2021-05-30 21:48:40	2021-05-29 07:59:15	yes		community	45	woman	autre	boulou	yes	yes	Mebata me kinga	contact	Je ne sais pas	yes	hospital healer	canhelp	yes	yes			not_worried	Ça se soigne	yes	C'est contagieux																								uuid:f32255e7-541a-49a6-b7dc-9bb9cfa9c645	uuid:f32255e7-541a-49a6-b7dc-9bb9cfa9c645
2021-05-30 21:48:40	2021-05-30 11:39:22	yes		HCW	29	woman	autre	autre																	no																							uuid:336e8653-3f01-4cf1-b52e-24871a4aef35	uuid:336e8653-3f01-4cf1-b52e-24871a4aef35
2021-05-29 23:05:16	2021-05-29 08:59:37	yes		community	36	woman	protestanism	autre	yes	yes	Mebara	contact	C'est contagieux	yes	hospital	canhelp	yes	yes			not_worried	Ça se soigne	no																									uuid:323a614b-40a5-426d-8623-a9e833db751f	uuid:323a614b-40a5-426d-8623-a9e833db751f
2021-05-29 23:04:44	2021-05-29 12:35:34	yes		HCW	23	man	catholicism	etwondo																	no																							uuid:66a17b5c-08b7-489c-b63e-13f861e2a752	uuid:66a17b5c-08b7-489c-b63e-13f861e2a752
2021-05-29 23:04:15	2021-05-29 12:08:29	yes		community	78	man	protestanism	autre	yes	yes	Mebata	germs	Héréditaire	yes	hospital	canhelp	yes	yes			not_worried	Ça se soigne	no																									uuid:813b516e-b28d-4439-ae6c-d82740821a1f	uuid:813b516e-b28d-4439-ae6c-d82740821a1f
2021-05-29 05:09:10	2021-05-28 12:28:39	yes		community	39	man	protestanism	baka	yes	yes	Medjobo	contact	La saleté	yes	healer	costtravel	yes	yes			not_worried	Ça se soigne	yes	C'est contagieux																								uuid:4aa5cdef-e638-4dbb-93e6-acac3c279f41	uuid:4aa5cdef-e638-4dbb-93e6-acac3c279f41
2021-05-29 05:09:09	2021-05-28 15:00:42	yes		HCW	46	man	catholicism	etwondo																	no																							uuid:539faed3-dd54-4344-a202-adaed72e59cc	uuid:539faed3-dd54-4344-a202-adaed72e59cc
2021-05-29 05:09:08	2021-05-28 12:35:46	yes		community	40	man	protestanism	baka	no			contact	La saleté	yes	hospital	canhelp	yes	yes			very_worried	Peur de mourir	yes	C'est contagieux																								uuid:17724c0f-d1ea-46b9-ba9e-4f9fd7a70553	uuid:17724c0f-d1ea-46b9-ba9e-4f9fd7a70553
2021-05-28 16:31:23	2021-05-28 06:29:02	yes		community	50	man	protestanism	boulou	yes	yes	Mebata	contact	C'est héreditaire	yes	hospital	canhelp	yes	yes			very_worried	C'est contagieux	yes	Peur d'être contaminé																								uuid:e807b40e-cf1b-4076-930e-b15911648f5d	uuid:e807b40e-cf1b-4076-930e-b15911648f5d
2021-05-28 16:31:22	2021-05-28 06:25:54	yes		community	46	woman	protestanism	boulou	no			contact	Héreditaire	yes	nurse	canhelp	yes	yes			very_worried	C'est contagieux	yes	Peur d'être contaminé																								uuid:14ece226-f4db-4f27-9dd6-5b7060324633	uuid:14ece226-f4db-4f27-9dd6-5b7060324633
2021-05-28 16:31:21	2021-05-28 06:21:55	yes		community	90	man	autre	boulou	yes	yes	Mebata	contact	Je ne sais pas	yes	shop	canhelp	yes	yes			very_worried	C'est contagieux	yes	Peur d'être contaminé																								uuid:6d7787c7-dc64-4c05-9599-6f5be63235dc	uuid:6d7787c7-dc64-4c05-9599-6f5be63235dc
2021-05-28 16:31:21	2021-05-28 06:07:20	yes		community	59	man	autre	boulou	no			contact	C'est héréditaire	yes	nurse	canhelp	yes	yes			very_worried	C'est héréditaire	yes	C'est contagieux																								uuid:7351ec28-7265-4702-94a3-3e7231fde24c	uuid:7351ec28-7265-4702-94a3-3e7231fde24c
2021-05-28 16:31:20	2021-05-28 06:03:37	yes		community	66	woman	catholicism	boulou	no			contact	Je ne sais pas	yes	healer	canhelp	yes	yes			litte_worried	Ça se soigne	yes	Peur d'être contaminé																								uuid:f6ab6789-a42f-464a-9410-f71b3cd5fbe0	uuid:f6ab6789-a42f-464a-9410-f71b3cd5fbe0
2021-05-28 16:31:20	2021-05-28 06:00:52	yes		community	77	man	adventism	boulou	yes	yes	Bisende mebata	contact	Je ne sais pas	yes	nurse	canhelp	yes	yes			very_worried	C'est contagieux	no																									uuid:2840de27-b7aa-4c92-b185-6dd277c6afed	uuid:2840de27-b7aa-4c92-b185-6dd277c6afed
2021-05-28 16:31:20	2021-05-28 05:56:34	yes		community	73	man	adventism	boulou	yes	yes	Bisende mebata	contact	Je ne sais pas	yes	nurse	canhelp	yes	yes			very_worried	C'est contagieux	no																									uuid:fccfc91a-c0eb-400e-8c48-9fffbcaf70dd	uuid:fccfc91a-c0eb-400e-8c48-9fffbcaf70dd
2021-05-28 16:31:19	2021-05-28 05:51:36	yes		community	73	man	catholicism	boulou	yes	yes	Mebata	contact	Environnement sale	yes	hospital	canhelp	yes	yes			very_worried	C'est une maladie contagieuse	yes	Peur d'être contaminé																								uuid:585b9e67-224c-43db-a962-33da70eaab97	uuid:585b9e67-224c-43db-a962-33da70eaab97
2021-05-28 16:31:19	2021-05-28 05:47:35	yes		community	70	man	protestanism	boulou	no			germs	C'est héréditaire	yes	nurse	canhelp	yes	yes			litte_worried	Ça se soigne	yes	Peur d'être contaminé																								uuid:337a5ddd-53d0-4461-ba28-9e1e73462b74	uuid:337a5ddd-53d0-4461-ba28-9e1e73462b74
2021-05-28 16:31:18	2021-05-28 05:44:47	yes		community	32	man	protestanism	boulou	no			contact_dirty_water drinking_dirty_water	Encironnement sale	yes	nurse	canhelp	yes	yes			very_worried	C'est une maladie contagieuse	no																									uuid:cefc4f43-95b6-47b8-bb1f-19cddec17a9f	uuid:cefc4f43-95b6-47b8-bb1f-19cddec17a9f
2021-05-28 16:31:17	2021-05-28 05:40:35	yes		community	66	woman	protestanism	boulou	no			contact	Manque d'hygiène	yes	nurse	canhelp	yes	yes			not_worried	Je ne sais pas	no																									uuid:a874a77e-1ab6-44d1-a23e-30f7916d94aa	uuid:a874a77e-1ab6-44d1-a23e-30f7916d94aa
2021-05-28 16:31:17	2021-05-28 05:36:12	yes		community	67	woman	protestanism	boulou	no			drinking_dirty_water	Environnement sale	yes	hospital	canhelp	yes	yes			litte_worried	C'est une maladie comme les autres	yes	Peur d'être contaminé																								uuid:4403a788-9c7f-47bc-9641-16db13246d4f	uuid:4403a788-9c7f-47bc-9641-16db13246d4f
2021-05-28 16:31:16	2021-05-28 05:31:49	yes		community	39	woman	autre	boulou	no			germs witchcraft	Je ne sais pas	yes	nurse	canhelp	yes	yes			very_worried	C'est contagieux	no																									uuid:ce6ae089-4cc0-44e4-b801-2ef18da1760a	uuid:ce6ae089-4cc0-44e4-b801-2ef18da1760a
2021-05-28 16:31:16	2021-05-28 05:27:56	yes		community	77	woman	protestanism	boulou	yes	yes	Mebata	contact	C'est héréditaire	yes	nurse	canhelp	yes	yes			very_worried	C'est une maladie contagieuse	yes	Peur d'être contaminé																								uuid:433cd0ac-00a9-49ca-b180-c1c867890618	uuid:433cd0ac-00a9-49ca-b180-c1c867890618
2021-05-28 16:31:15	2021-05-28 05:23:35	yes		community	60	woman	catholicism	boulou	yes	yes	Mebata me kinga	contact	Parce que nous étions trop sale la mauvaise vie	yes	nurse	canhelp	yes	yes			litte_worried	Ça se soigne	no																									uuid:da27b6d6-f44e-4529-ac0e-63504609877f	uuid:da27b6d6-f44e-4529-ac0e-63504609877f
2021-05-28 15:00:10	2021-05-28 04:05:42	yes		community	80	man	protestanism	boulou	yes	yes	Mebata	contact_dirty_water drinking_dirty_water	Environnement sale	yes	nurse	canhelp	yes	yes			litte_worried	C'est contagieux	yes	C'est contagieux																								uuid:f33eae2a-776d-49f3-9639-c585ba529f3e	uuid:f33eae2a-776d-49f3-9639-c585ba529f3e
2021-05-28 15:00:10	2021-05-28 04:57:52	yes		community	56	woman	protestanism	boulou	yes	yes	Mebata me kinga	contact	C'est le manque d'hygiène	yes	hospital	canhelp	yes	yes			quite_worried	Je ne sais pas	yes	Peur d'être contaminé																								uuid:b96846b2-1556-41fc-876e-fa1da28b35fc	uuid:b96846b2-1556-41fc-876e-fa1da28b35fc
2021-05-28 15:00:10	2021-05-28 04:53:35	yes		community	77	man	protestanism	boulou	yes	yes	Mebata me kinga	contact	C'est héréditaire et manque d'hygiène	yes	hospital	canhelp	yes	yes			very_worried	C'est une maladie héréditaire	no																									uuid:f5ab77f9-3d6a-4413-8ad9-4b2082176c4e	uuid:f5ab77f9-3d6a-4413-8ad9-4b2082176c4e
2021-05-28 15:00:09	2021-05-28 04:45:55	yes		community	54	man	catholicism	boulou	yes	yes	Mebata	contact	Manque d'hygiène	yes	healer	canhelp	no	no	cost	cost	very_worried	On peut devenir handicapé	no																									uuid:2019aa46-e00b-4b9e-a5c8-530fe76c7cfa	uuid:2019aa46-e00b-4b9e-a5c8-530fe76c7cfa
2021-05-28 15:00:09	2021-05-28 04:40:05	yes		community	23	woman	catholicism	etwondo	no			contact	C'est héreditaire et le manque d'hygiène	yes	family	canhelp	yes	yes			litte_worried	Ça se soigne	yes	Peur d'être contaminé																								uuid:1b92f607-c625-4abf-8257-aa1a6b7b667f	uuid:1b92f607-c625-4abf-8257-aa1a6b7b667f
2021-05-28 15:00:08	2021-05-28 04:33:35	yes		community	80	woman	protestanism	boulou	yes	yes	Mebata me kinga	contact	C'est héréditaire	yes	nurse	canhelp	yes	yes			litte_worried	Parce que on soigne le pian	no																									uuid:df2a0dd7-2632-4eee-9f80-3b37f68726f4	uuid:df2a0dd7-2632-4eee-9f80-3b37f68726f4
2021-05-28 15:00:08	2021-05-28 04:29:33	yes		community	49	man	autre	boulou	yes	yes	Mebata	drinking_dirty_water	Environnement sale	yes	nurse	canhelp	yes	yes			very_worried	On peut devenir handicaper	no																									uuid:f49442a2-7564-43ed-b81a-91c99cfb968a	uuid:f49442a2-7564-43ed-b81a-91c99cfb968a
2021-05-28 15:00:07	2021-05-28 04:23:55	yes		community	82	man	catholicism	boulou	yes	yes	Mebata me kinga	contact	Manque d'hygiène	yes	nurse	canhelp	yes	yes			quite_worried	C'est contagieux	yes	Peur d'être comtaminé																								uuid:9cc1d5e3-b079-4dca-b105-8bc44f1673d2	uuid:9cc1d5e3-b079-4dca-b105-8bc44f1673d2
2021-05-28 15:00:06	2021-05-28 04:18:42	yes		community	70	woman	autre	boulou	yes	yes	Mebata me kinga	contact	Manque d'hygiène	yes	hospital	canhelp	yes	yes			litte_worried	C'est une maladie comme les autres	no																									uuid:c3b4bf9a-7826-44aa-a034-b2852b75ff9c	uuid:c3b4bf9a-7826-44aa-a034-b2852b75ff9c
2021-05-28 15:00:06	2021-05-28 04:13:22	yes		community	71	man	adventism	boulou	yes	yes	Mebata me kinga	contact	Je ne sais pas	yes	nurse	canhelp	yes	yes			very_worried	C'est contagieux	yes	C'est contagieux																								uuid:e13c4555-0320-43db-8aaa-fc08aff8324b	uuid:e13c4555-0320-43db-8aaa-fc08aff8324b
2021-05-28 14:05:01	2021-05-28 03:58:20	yes		community	41	woman	catholicism	boulou	yes	yes	Mebata	contact	C'est une maladie du sang	yes	nurse	canhelp	yes	yes			very_worried	C'est contagieux	yes	C'est contagieux																								uuid:2bba1bb9-ba41-4e35-a8dd-74410c8fb075	uuid:2bba1bb9-ba41-4e35-a8dd-74410c8fb075
2021-05-28 14:05:00	2021-05-28 03:44:03	yes		community	49	man	protestanism	boulou	yes	yes	Mebata mekinkan	germs contact	Manque de soins appropriées très tôt manque de vaccination	yes	nurse	previousexperience	yes	yes			very_worried	C'est une maladie grave	yes	Peur d'être contaminé																								uuid:1d3a656b-ef9b-4282-943e-df9e77b903b5	uuid:1d3a656b-ef9b-4282-943e-df9e77b903b5
2021-05-28 13:41:51	2021-05-28 03:36:53	yes		community	95	man	protestanism	boulou	yes	yes	Mebata	contact	Elle est contagieuse	yes	nurse	canhelp	yes	yes			quite_worried	C'est une maladie comme les autres	yes	C'est contagieux																								uuid:a4f4ffa8-7a50-49f5-a1ab-3901eb0ee881	uuid:a4f4ffa8-7a50-49f5-a1ab-3901eb0ee881
2021-05-28 07:44:52	2021-05-27 21:38:26	yes		community	87	man	protestanism	boulou	yes	yes	Mebata	contact	Environnement sale	yes	nurse	canhelp	no	yes	dontwantblood		very_worried	Peur d'être comtaminer	yes	Peur d'être contaminé																								uuid:907f5913-92b0-4cda-a663-bd3092ee6208	uuid:907f5913-92b0-4cda-a663-bd3092ee6208
2021-05-28 07:35:01	2021-05-27 21:30:46	yes		community	80	man	protestanism	boulou	yes	yes	Mebata	contact	L' ignorance	yes	nurse	canhelp	no	yes	cost		very_worried	Parce c'est une maladie grave	no																									uuid:d6353052-ec89-4872-9e3a-0032b88b49ad	uuid:d6353052-ec89-4872-9e3a-0032b88b49ad
2021-05-28 07:24:21	2021-05-27 21:23:46	yes		traditional_healer	66	woman	catholicism	boulou																																		yes			contact	Elles est contagieuse	Les plantes médicinales	uuid:dac7f174-6807-426f-9ef6-1d85c1458126	uuid:dac7f174-6807-426f-9ef6-1d85c1458126
2021-05-28 07:20:47	2021-05-27 21:21:19	yes		traditional_healer	90	man	catholicism	boulou																																		no			contact	Elle est contagieuse	Avec les herbes de la brousse	uuid:c606ddfa-0a0e-4bfe-a52f-bbe0022481b7	uuid:c606ddfa-0a0e-4bfe-a52f-bbe0022481b7
2021-05-28 07:17:57	2021-05-27 21:16:56	yes		traditional_healer	56	woman	catholicism	boulou																																		no			contact	Elle est contagieuse	Avec les herbes	uuid:1790e249-35c2-4339-951f-499c620edee9	uuid:1790e249-35c2-4339-951f-499c620edee9
2021-05-28 07:14:00	2021-05-27 21:11:12	yes		traditional_healer	66	woman	catholicism	boulou																																		no			contact	J'ai de nombreux patients qui souffrent du Pian	Avec les écorces d'arbres et les plantes que je vais chercher en brousse	uuid:d7a47387-0134-443f-97e8-004c0f3fa519	uuid:d7a47387-0134-443f-97e8-004c0f3fa519
[truncated: 9 more columns]

## Sheet: LAMP_KAP_GH
SubmissionDate	start	consent	no_consent	group	age	gender	non_HCW-seen_yaws	non_HCW-local_name	non_HCW-local_name_given	non_HCW-cause	non_HCW-cause_detail	non_HCW-cured	non_HCW-seekcare	non_HCW-whyseekcare	non_HCW-blood_test	non_HCW-swab_test	non_HCW-whynoblood	non_HCW-whynoswab	non_HCW-personal_reaction	non_HCW-personal_reaction_why	non_HCW-community_reaction	non_HCW-community_reaction_why	HCW-trained	HCW-training_lamp	HCW-aware_yaws	HCW-azithrobp	HCW-stockout_drugs	HCW-contacttracing	HCW-contacttracing_who	HCW-tests_yaws	HCW-which_tests	HCW-sendaway	HCW-pay_sendaway	HCW-pay_sendaway_other	HCW-stockout_tests	HCW-spread	HCW-spread_other	HCW-HCW_personal_reaction	HCW-HCW_personal_reaction_why	HCW-HCW_community_reaction	HCW-HCW_community_reaction_why	TH-seen_yaws_TH	TH-local_name_TH	TH-local_name_given_TH	TH-cause_TH	TH-cause_detail_TH	TH-th_rx	meta-instanceID	KEY
2021-11-29 17:28:00	2021-10-20 22:40:00	yes		community	31	man	no			germs	Don't know	yes	doctor	time	yes	yes			quite_worried	It won't be nice to have it	no																											uuid:33ae3e8d-1664-4a78-84cb-6f37ca9b4225	uuid:33ae3e8d-1664-4a78-84cb-6f37ca9b4225
2021-11-29 17:28:00	2021-10-20 22:38:00	yes		community	21	man	no			i_dont_know	Don't know	yes	doctor	canhelp costtravel	no	no	dontwantblood	dontwantskin	very_worried	Don't want to experience such thing	no																											uuid:6c06600a-abf4-4d67-858a-6adaaadba244	uuid:6c06600a-abf4-4d67-858a-6adaaadba244
2021-10-21 03:26:00	2021-10-19 22:13:00	yes		community	18	woman	no			i_dont_know	No idea	yes	hospital	canhelp	yes	yes			not_worried	Treatment is available	no																											uuid:ab59b287-411c-469d-bbd6-05a7f09be402	uuid:ab59b287-411c-469d-bbd6-05a7f09be402
2021-10-21 03:26:00	2021-10-19 22:07:00	yes		community	37	man	yes	yes	Agyakpa	germs	A lot of the skin diseases are contracted from germs	yes	hospital	canhelp	yes	yes			not_worried	It can be cured	no																											uuid:7a2a7280-db85-4f77-87ab-80f38df78ed3	uuid:7a2a7280-db85-4f77-87ab-80f38df78ed3
2021-10-21 03:25:00	2021-10-19 22:03:00	yes		community	32	man	yes	yes	Agyakpa	contact_dirty_water drinking_dirty_water	They are not pure	yes	hospital	canhelp	yes	yes			very_worried	Not knowing the source is worrying	no																											uuid:7b8d432d-689f-4fdc-87d4-1aa280bdcbfc	uuid:7b8d432d-689f-4fdc-87d4-1aa280bdcbfc
2021-10-20 22:37:00	2021-10-20 22:35:00	yes		community	41	man	yes	yes	Jator	germs	Bathing in the river	yes	doctor	time canhelp	yes	yes			very_worried	Would be painful	no																											uuid:28b5412a-30c4-470d-ab74-15f66e0d3cbf	uuid:28b5412a-30c4-470d-ab74-15f66e0d3cbf
2021-10-20 22:33:00	2021-10-20 22:28:00	yes		community	19	woman	no			i_dont_know	I don't know	yes	doctor	canhelp time	no	no	dontwantblood	dontwantskin	very_worried	Don't want to be sick	no																											uuid:b931cbba-695b-41b9-bc4a-de398b2a0ef6	uuid:b931cbba-695b-41b9-bc4a-de398b2a0ef6
2021-10-20 22:33:00	2021-10-20 22:24:00	yes		community	31	woman	no			i_dont_know	Don't know	yes	doctor	time canhelp	no	no	dontwantblood	dontwantskin	very_worried	Not a good feeling	no																											uuid:eb5a6c34-4388-48b6-b255-d5267c59b696	uuid:eb5a6c34-4388-48b6-b255-d5267c59b696
2021-10-20 22:33:00	2021-10-20 22:22:00	yes		community	20	woman	no			i_dont_know	Don't know	yes	doctor	canhelp time costtravel	yes	yes			quite_worried	It would be painful	no																											uuid:003668bb-95c6-4237-b511-525f597484de	uuid:003668bb-95c6-4237-b511-525f597484de
2021-10-20 22:33:00	2021-10-20 22:21:00	yes		community	50	woman	yes	yes	Jator	germs	Germs cause desease	yes	doctor	canhelp	no	no	dontwantblood	dontwantskin	very_worried	No one wants to be sick	no																											uuid:a84c85d6-3e92-4ea1-a06c-e084c6365462	uuid:a84c85d6-3e92-4ea1-a06c-e084c6365462
2021-10-20 17:58:00	2021-10-19 21:54:00	yes		community	51	man	yes	yes	Jator	germs	Many diseases are from germs and viruses	yes	hospital	canhelp	yes	yes			very_worried	No one does not get worried from diseases	no																											uuid:7efa5206-e3c8-4d9a-858a-0398b9e71a83	uuid:7efa5206-e3c8-4d9a-858a-0398b9e71a83
2021-10-20 03:35:00	2021-10-20 01:48:00	yes		community	44	woman	yes	yes	Jator	germs contact	Only germs cause sickness	yes	doctor nurse	canhelp time	yes	yes			litte_worried	It will reduce productivity	no																											uuid:bc98888f-da99-441f-aca5-8db22aea648d	uuid:bc98888f-da99-441f-aca5-8db22aea648d
2021-10-20 03:35:00	2021-10-20 01:46:00	yes		community	58	man	yes	yes	Jator	germs drinking_dirty_water contact_dirty_water	Because the germs that cause that can be found in the streams	yes	doctor nurse	canhelp	no	no	dontwantblood	dontwantskin	not_worried	Because every sickness is treated in the hospitals now	no																											uuid:a9213dc3-9803-4805-87d7-13450d9f5ee8	uuid:a9213dc3-9803-4805-87d7-13450d9f5ee8
2021-10-20 03:35:00	2021-10-20 01:44:00	yes		community	39	woman	no			germs	Germs cause diseases	yes	doctor	canhelp costtravel time	yes	yes			not_worried	Because it can be treated	no																											uuid:8f78f5bf-8e03-45ab-8f04-f7654993ad71	uuid:8f78f5bf-8e03-45ab-8f04-f7654993ad71
2021-10-20 03:35:00	2021-10-20 01:43:00	yes		community	41	man	yes	yes	Jator	contact_dirty_water	The baterials that cause the sickness are in the water	yes	doctor	canhelp	yes	yes			litte_worried	It will reduce productivity	no																											uuid:ede0619a-f398-4dd5-a760-597bdb410aa0	uuid:ede0619a-f398-4dd5-a760-597bdb410aa0
2021-10-20 03:35:00	2021-10-20 01:41:00	yes		community	20	woman	no			i_dont_know	Don't know	yes	doctor	canhelp	no	no	pain	pain	very_worried	I don't want to fall sick	no																											uuid:95e74007-6f0a-4534-a0da-32071f5db870	uuid:95e74007-6f0a-4534-a0da-32071f5db870
2021-10-20 03:35:00	2021-10-20 01:39:00	yes		community	36	woman	no			i_dont_know	Don't know	yes	doctor	canhelp	yes	yes			very_worried	Would be painful	no																											uuid:f0d209aa-c7f1-4521-967d-36050fb3041f	uuid:f0d209aa-c7f1-4521-967d-36050fb3041f
2021-10-20 03:35:00	2021-10-20 01:34:00	yes		community	57	man	yes	yes	Jator	contact_dirty_water	Germs are on the streams	yes	doctor	canhelp time	yes	yes			quite_worried	It would be painful	no																											uuid:4c1549a7-f274-47b8-8021-307f65ba59a0	uuid:4c1549a7-f274-47b8-8021-307f65ba59a0
2021-10-20 03:35:00	2021-10-20 01:31:00	yes		community	48	man	no			germs	Germs cause disease	yes	doctor	canhelp time costtravel	no	no	dontwantblood	dontwantskin	very_worried	Will reduce my productivity and movement	no																											uuid:4db7c03d-8b93-46b3-820d-85b3ae3dd232	uuid:4db7c03d-8b93-46b3-820d-85b3ae3dd232
2021-10-20 03:35:00	2021-10-20 01:28:00	yes		community	24	man	no			i_dont_know	Don't know	yes	doctor	canhelp	no	no	pain	pain	very_worried	Don't want to be sick	no																											uuid:9ab78213-0806-495e-a9d3-25d2423230f8	uuid:9ab78213-0806-495e-a9d3-25d2423230f8
2021-10-19 21:18:00	2021-10-18 23:32:00	yes		community	44	woman	yes	yes	Jator	i_dont_know	No idea	yes	hospital	canhelp	no	no	dontwantblood	dontwantskin	very_worried	Sometimes it is difficult to treat	yes	The person could spread it																										uuid:8159bc1a-a4f7-4772-8be9-41a31dcfcd56	uuid:8159bc1a-a4f7-4772-8be9-41a31dcfcd56
2021-10-19 21:18:00	2021-10-18 23:29:00	yes		community	53	woman	yes	yes	Jator	i_dont_know	No idea	yes	hospital	canhelp	yes	yes			very_worried	It could cripple the person	no																											uuid:185406a9-1e6d-46c8-bd8f-f54c66452aa4	uuid:185406a9-1e6d-46c8-bd8f-f54c66452aa4
2021-10-19 21:18:00	2021-10-18 23:22:00	yes		community	82	woman	yes	yes	Jator	i_dont_know	No idea	yes	hospital	canhelp	yes	yes			not_worried	The hospital can provide the best care	no																											uuid:b2f02d2c-197a-4778-be01-1ca4b655e97e	uuid:b2f02d2c-197a-4778-be01-1ca4b655e97e
2021-10-19 21:18:00	2021-10-18 23:17:00	yes		community	31	man	no			i_dont_know	No idea	yes	hospital	canhelp	yes	yes			very_worried	Don't know much about the disease	no																											uuid:4410fa68-926b-4aaf-8d18-dd18853f92b3	uuid:4410fa68-926b-4aaf-8d18-dd18853f92b3
2021-10-19 21:18:00	2021-10-18 23:16:00	yes		community	47	man	no			i_dont_know	No idea	yes	hospital	canhelp	yes	yes			very_worried	Everyone gets worried when sick	no																											uuid:bfed3e30-ca46-4364-827f-caff5f5e3c7d	uuid:bfed3e30-ca46-4364-827f-caff5f5e3c7d
2021-10-19 21:18:00	2021-10-18 23:15:00	yes		community	28	woman	no			i_dont_know	No idea	yes	hospital	canhelp	yes	yes			very_worried	Because I don't know what the disease actually is	no																											uuid:a4764057-a007-4fa2-be03-363bd6bbd3c3	uuid:a4764057-a007-4fa2-be03-363bd6bbd3c3
2021-10-19 21:18:00	2021-10-18 23:13:00	yes		community	31	woman	no			i_dont_know	No idea	yes	hospital	canhelp	yes	yes			very_worried	Sickness is not good	no																											uuid:c9137c77-0c2b-4b04-a4e4-ab1b39cf9060	uuid:c9137c77-0c2b-4b04-a4e4-ab1b39cf9060
2021-10-19 21:18:00	2021-10-18 23:06:00	yes		community	38	woman	yes	yes	Jator	i_dont_know	No idea	yes	hospital	canhelp	yes	yes			very_worried	It could cripple the person	yes	The person could spread it																										uuid:1d61e426-c58b-433f-a585-b25e2017ba8c	uuid:1d61e426-c58b-433f-a585-b25e2017ba8c
2021-10-19 21:18:00	2021-10-18 22:13:00	yes		community	44	woman	yes	yes	Jator	contact_dirty_water	One can contract it from the dirty water	yes	hospital	canhelp	yes	yes			not_worried	There's treatment	no																											uuid:9bb01240-9b63-4136-a9a9-72229964d134	uuid:9bb01240-9b63-4136-a9a9-72229964d134
2021-10-19 21:18:00	2021-10-18 22:06:00	yes		community	25	man	yes	yes	Jator	germs	One can contact diseases from germs	yes	family hospital	canhelp	yes	yes			very_worried	It could cripple the person	no																											uuid:59ebaa9d-e38b-4ad5-8ce7-24fc2f7e6632	uuid:59ebaa9d-e38b-4ad5-8ce7-24fc2f7e6632
2021-10-19 21:18:00	2021-10-18 22:00:00	yes		community	32	woman	yes	yes	Jator	i_dont_know	No idea	yes	hospital	canhelp	yes	yes			very_worried	It could cripple the person	no																											uuid:128ae17f-2868-4ceb-9b9c-632ce4124421	uuid:128ae17f-2868-4ceb-9b9c-632ce4124421
2021-10-19 21:18:00	2021-10-18 21:53:00	yes		community	75	woman	yes	yes	Gworbu	i_dont_know	Anyone at all could get it	yes	hospital	canhelp	yes	yes			quite_worried	If proper treatment is not available it could cripple the person	no																											uuid:536b18f0-17ec-4ec5-b237-c2aafcd0cd47	uuid:536b18f0-17ec-4ec5-b237-c2aafcd0cd47
2021-10-19 21:18:00	2021-10-18 21:50:00	yes		community	32	man	yes	yes	Jator	germs	One can contract all kinds of diseases from germs	yes	hospital	canhelp	yes	yes			not_worried	There is treatment	yes	They are afraid of the spread																										uuid:36cda3a5-bdc7-4156-89ef-e3eeba5a3a0e	uuid:36cda3a5-bdc7-4156-89ef-e3eeba5a3a0e
2021-10-19 21:18:00	2021-10-18 21:48:00	yes		community	30	woman	no			i_dont_know	No idea	yes	nurse hospital	canhelp	yes	yes			not_worried	There is treatment	no																											uuid:fa075406-0a7f-491f-953d-5153420fa1de	uuid:fa075406-0a7f-491f-953d-5153420fa1de
2021-10-19 21:18:00	2021-10-18 21:45:00	yes		community	37	woman	no			germs	One can get sick by it	yes	hospital	canhelp	yes	yes			not_worried	There is treatment	no																											uuid:6a6a09a0-5b15-4e50-8b96-490fe2db6c89	uuid:6a6a09a0-5b15-4e50-8b96-490fe2db6c89
2021-10-19 21:18:00	2021-10-18 21:42:00	yes		community	27	woman	yes	yes	Jator	germs	One can contract diseases from germs	yes	hospital	canhelp	yes	yes			quite_worried	It could get severe	no																											uuid:c9ed76d7-995f-4fea-a569-36cc6f7f6868	uuid:c9ed76d7-995f-4fea-a569-36cc6f7f6868
2021-10-19 21:18:00	2021-10-18 21:32:00	yes		community	50	woman	yes	yes	Jator	germs	One can contract diseases from germs	yes	hospital	canhelp	yes	yes			not_worried	There is treatment	no																											uuid:5ae12300-4d33-4857-889d-3ee7657bee26	uuid:5ae12300-4d33-4857-889d-3ee7657bee26
2021-10-19 21:18:00	2021-10-18 21:25:00	yes		community	20	woman	no			i_dont_know	No idea	yes	hospital	canhelp	yes	yes			quite_worried	One should be concerned when sick	no																											uuid:92f7bfda-dafb-46a7-9003-090009036ed7	uuid:92f7bfda-dafb-46a7-9003-090009036ed7
2021-10-19 21:18:00	2021-10-18 21:18:00	yes		community	50	woman	yes	yes	Jator	germs	You contract diseases from germs	yes	hospital	canhelp	yes	yes			litte_worried	There is treatment	no																											uuid:08cdc5e0-f12f-4bed-888e-f9f1106074d5	uuid:08cdc5e0-f12f-4bed-888e-f9f1106074d5
2021-10-19 17:34:00	2021-10-18 22:19:00	yes		family_patient	40	man	yes	yes	Jator	i_dont_know	I think so	yes	doctor	time canhelp costtreatment	yes	yes			very_worried	It reduced his strength	no																											uuid:0799e14e-91b3-42c8-b5bd-58f3ef161ebd	uuid:0799e14e-91b3-42c8-b5bd-58f3ef161ebd
2021-10-19 17:34:00	2021-10-18 22:06:00	yes		community	19	man	no			i_dont_know	Don't know	yes	doctor	canhelp	no	no	pain	pain	quite_worried	I don't want to be sick	no																											uuid:77829040-6106-448c-a24a-48d1b4b24eb3	uuid:77829040-6106-448c-a24a-48d1b4b24eb3
2021-10-18 22:03:00	2021-10-18 21:59:00	yes		community	58	man	yes	yes	Jator	germs	Because germs are the only cause	yes	doctor	canhelp costtravel time	no	no	dontwantblood	dontwantskin	quite_worried	Because I'm not ready to get sick	no																											uuid:75d93a9a-ecd0-469b-abca-f984ab51d841	uuid:75d93a9a-ecd0-469b-abca-f984ab51d841
2021-10-18 21:58:00	2021-10-18 21:55:00	yes		community	45	man	yes	yes	Jator	germs contact	Germs cause sickness	yes	doctor	canhelp	yes	yes			quite_worried	Would be Quite painful	no																											uuid:d264e424-9342-4d57-96a7-3527a669bab1	uuid:d264e424-9342-4d57-96a7-3527a669bab1
2021-10-18 21:53:00	2021-10-18 21:51:00	yes		community	25	woman	no			i_dont_know	Don't know	yes	doctor	canhelp time	no	no	pain	dontwantskin	very_worried	I'm not interested	no																											uuid:fa0ce9d0-ee20-4285-80c8-b9b9c19961a1	uuid:fa0ce9d0-ee20-4285-80c8-b9b9c19961a1
2021-10-18 21:50:00	2021-10-18 21:47:00	yes		community	30	woman	no			i_dont_know	I don't know	yes	doctor	time canhelp	no	no	pain	pain	very_worried	It would be painful	no																											uuid:7290b36f-489a-49c8-ae52-511ea8699192	uuid:7290b36f-489a-49c8-ae52-511ea8699192
2021-10-18 21:47:00	2021-10-18 21:41:00	yes		community	61	woman	yes	yes	Jator	germs contact	No one knows	yes	doctor	canhelp	no	no	pain	pain	very_worried	No one likes to be sick	no																											uuid:295c3cc9-9ebf-4eb0-bf4b-64495bbfe49e	uuid:295c3cc9-9ebf-4eb0-bf4b-64495bbfe49e
2021-10-15 03:44:00	2021-10-14 22:10:00	yes		community	59	woman	yes	yes	Jator	germs contact_dirty_water	Don't know o	yes	doctor	canhelp	no	no	dontwantblood	dontwantskin	very_worried	Don't want to be sick	no																											uuid:e050afe4-6cb5-4030-ad17-008f32aed7f3	uuid:e050afe4-6cb5-4030-ad17-008f32aed7f3
2021-10-15 03:44:00	2021-10-14 22:07:00	yes		community	36	woman	no			germs	Germs cause sickness	yes	doctor nurse	canhelp	no	no	dontwantblood	dontwantskin	very_worried	Don't want to be sick	no																											uuid:d2a8ead4-b7c4-485f-918a-20b1dd80a093	uuid:d2a8ead4-b7c4-485f-918a-20b1dd80a093
2021-10-15 03:44:00	2021-10-14 22:05:00	yes		community	19	woman	no			germs	Don't know	yes	doctor	canhelp	no	no	pain	pain	very_worried	It's would make me sick	no																											uuid:9cba1322-1962-45db-a746-489d95dac64a	uuid:9cba1322-1962-45db-a746-489d95dac64a
2021-10-15 03:44:00	2021-10-14 22:02:00	yes		community	44	woman	yes	yes	Jator	contact germs	Don't know but that's what causes it	yes	doctor nurse	canhelp time	yes	yes			not_worried	Not a big deal	no																											uuid:4cc3a771-6c94-4163-b361-3de289af84ec	uuid:4cc3a771-6c94-4163-b361-3de289af84ec
2021-10-15 03:44:00	2021-10-14 21:56:00	yes		community	58	man	yes	yes	Jator	germs	Because it's the main cause of diseases	yes	doctor	canhelp time costtravel	yes	yes			not_worried	It's not a big problem	no																											uuid:db4eb7d9-b5f0-4af0-bd8c-3d3dd444b97f	uuid:db4eb7d9-b5f0-4af0-bd8c-3d3dd444b97f
2021-10-15 03:44:00	2021-10-14 21:52:00	yes		community	39	man	yes	no		germs	Germs causes disease	yes	doctor	canhelp time	yes	yes			litte_worried	Don't know	no																											uuid:bf56b144-c406-46c1-aade-c637949e0cf8	uuid:bf56b144-c406-46c1-aade-c637949e0cf8
2021-10-15 03:44:00	2021-10-14 21:51:00	yes		community	50	man	yes	yes	Jator	contact_dirty_water germs	The water contains germs	yes	doctor	canhelp	yes	yes			litte_worried	Because it distracts life activities	no																											uuid:ba019da4-356c-4a6a-9982-206395a60796	uuid:ba019da4-356c-4a6a-9982-206395a60796
2021-10-15 03:44:00	2021-10-14 21:45:00	yes		community	23	man	no			germs	Because germs are the cause of sicknesses	yes	doctor	canhelp	no	no	pain	pain	very_worried	Don't like to fall sick	no																											uuid:3352a837-1a9b-4bae-97e9-cca9abf8e9bd	uuid:3352a837-1a9b-4bae-97e9-cca9abf8e9bd
2021-10-14 23:46:00	2021-10-14 22:32:00	yes		community	35	woman	yes	yes	Jator	germs	Being unclean can make you contract germs	yes	hospital	canhelp	yes	yes			very_worried	The carrier can spread it	no																											uuid:49b957b9-3984-4949-a98e-13f5e827dbc8	uuid:49b957b9-3984-4949-a98e-13f5e827dbc8
2021-10-14 23:46:00	2021-10-14 22:20:00	yes		community	35	man	no			germs	One can get sick from contacting germs	yes	hospital	canhelp	yes	yes			very_worried	The individual can get crippled	no																											uuid:ae00a699-2530-4fa8-bb54-85a640deba22	uuid:ae00a699-2530-4fa8-bb54-85a640deba22
2021-10-14 23:46:00	2021-10-14 22:10:00	yes		community	30	woman	no			i_dont_know	No idea	yes	hospital	canhelp	yes	yes			very_worried	The yaws can make one cripple	no																											uuid:73d5da26-5e45-4fa2-bce3-9131a6cf872b	uuid:73d5da26-5e45-4fa2-bce3-9131a6cf872b
2021-10-14 23:46:00	2021-10-14 22:01:00	yes		community	27	man	yes	yes	Jator	germs	Germs can make one sick	yes	family	costtreatment	yes	yes			not_worried	The treatment is available	no																											uuid:3ad1d44e-7eb7-480d-9377-18aca6f962d8	uuid:3ad1d44e-7eb7-480d-9377-18aca6f962d8
2021-10-14 23:46:00	2021-10-14 21:54:00	yes		community	40	woman	yes	yes	Jator	i_dont_know	No idea	yes	hospital	canhelp	yes	yes			very_worried	One can get crippled by it	no																											uuid:424c5640-db5d-4677-ad5a-0e4988560af0	uuid:424c5640-db5d-4677-ad5a-0e4988560af0
2021-10-14 23:46:00	2021-10-14 21:45:00	yes		community	21	woman	no			germs	Infected sores	yes	hospital	canhelp	yes	yes			very_worried	It can easily spread	no																											uuid:1d7b7951-0a83-4676-a90a-537b93c096c0	uuid:1d7b7951-0a83-4676-a90a-537b93c096c0
2021-10-14 23:46:00	2021-10-14 21:42:00	yes		community	20	woman	no			germs	Not taking care of yourself can make one sick	yes	hospital	canhelp	yes	yes			very_worried	It can spread	no																											uuid:01c5bd50-1de1-4838-a9ba-83af0f92e017	uuid:01c5bd50-1de1-4838-a9ba-83af0f92e017
2021-10-14 09:40:00	2021-10-13 23:23:00	yes		community	31	woman	yes	yes	Jator	germs	The child can carry germs and makes him susceptible to diseases	yes	hospital	canhelp	yes	yes			not_worried	There is treatment available	no																											uuid:3f07bc1d-9307-4fca-aad7-df12c6f0d8fb	uuid:3f07bc1d-9307-4fca-aad7-df12c6f0d8fb
2021-10-14 09:40:00	2021-10-13 23:19:00	yes		community	21	man	yes	yes	Jator	germs	If one is unclean, the person is susceptible to diseases	yes	hospital family	canhelp	yes	yes			very_worried	The carrier can spread it	no																											uuid:7a4c82ad-9950-4efc-b5a1-0857084b8844	uuid:7a4c82ad-9950-4efc-b5a1-0857084b8844
2021-10-14 09:40:00	2021-10-13 23:12:00	yes		community	65	woman	yes	yes	Jator	germs	People can contract diseases from germs	no	hospital	previousexperience	yes	yes			very_worried	Yaws can make people cripple	no																											uuid:d30f55c0-4d80-4496-b5d8-b89c14701194	uuid:d30f55c0-4d80-4496-b5d8-b89c14701194
2021-10-14 09:40:00	2021-10-13 22:02:00	yes		community	28	woman	yes	yes	Jator	i_dont_know	No idea	yes	hospital	canhelp	yes	yes			very_worried	The child wouldn't be okay and that is worrying	no																											uuid:55b2ffe1-9bb8-4570-9c6b-2827eac8352d	uuid:55b2ffe1-9bb8-4570-9c6b-2827eac8352d
2021-10-14 09:40:00	2021-10-13 21:53:00	yes		community	18	man	yes	yes	Jator	germs drinking_dirty_water	One can contract disease from germs	yes	healer hospital	canhelp	yes	yes			very_worried	The carrier could spread it	no																											uuid:8db45052-cec1-45ad-b2b0-def6becdf4d5	uuid:8db45052-cec1-45ad-b2b0-def6becdf4d5
2021-10-14 09:40:00	2021-10-13 21:46:00	yes		community	25	man	no			germs drinking_dirty_water contact_dirty_water	Impurities in the river can easily cause infections	yes	hospital healer	canhelp	yes	yes			very_worried	No one should be glad about contacting diseases	no																											uuid:c1504687-38dd-44a3-af17-3daf7c30f638	uuid:c1504687-38dd-44a3-af17-3daf7c30f638
2021-10-14 09:40:00	2021-10-13 21:42:00	yes		community	20	man	no			i_dont_know	No idea	yes	hospital	canhelp	no	no	dontwantblood	dontwantskin	very_worried	Dieases are worrying	no																											uuid:5e6779eb-d835-4c6a-8051-8571878a851c	uuid:5e6779eb-d835-4c6a-8051-8571878a851c
2021-10-14 09:40:00	2021-10-13 21:34:00	yes		community	46	woman	no			contact_dirty_water germs	Dirt can make one contact diseases	yes	hospital	canhelp	yes	yes			very_worried	The disease can cripple someone	no																											uuid:5ea62588-7939-4843-a0d6-e16dd87103f1	uuid:5ea62588-7939-4843-a0d6-e16dd87103f1
2021-10-14 09:39:00	2021-10-13 21:29:00	yes		community	59	woman	no			germs	One can contact diseases through dirt	yes	doctor	canhelp	yes	yes			very_worried	The person can spread it easily to others	no																											uuid:5903042a-ed60-42b5-b559-75e60c29d132	uuid:5903042a-ed60-42b5-b559-75e60c29d132
2021-10-14 07:19:00	2021-10-13 23:18:00	yes		community	58	woman	yes	yes	Jator	germs	Germs are everywhere in the community	yes	nurse doctor	time	yes	yes			not_worried	Because they have to be treated	no																											uuid:f9c1be8e-634e-4f04-8f68-2c159bace805	uuid:f9c1be8e-634e-4f04-8f68-2c159bace805
2021-10-14 07:19:00	2021-10-13 23:14:00	yes		community	22	woman	yes	no		germs contact	Playing with infected friends	yes	doctor	time	no	no	pain	pain	very_worried	Don't want to be sick	no																											uuid:656e57ff-fe4e-4899-8f8a-13acede547cf	uuid:656e57ff-fe4e-4899-8f8a-13acede547cf
2021-10-14 07:19:00	2021-10-13 23:11:00	yes		community	49	man	no			germs	It's the cause of sickness	yes	doctor	canhelp time	yes	yes			not_worried	It's no big deal	no																											uuid:6572cd41-b4d4-41df-9890-5cc9e2a9e8f5	uuid:6572cd41-b4d4-41df-9890-5cc9e2a9e8f5
2021-10-14 07:19:00	2021-10-13 22:08:00	yes		community	20	man	yes	no		germs	Playing a lot	yes	doctor	time	yes	yes			not_worried	It no big news	no																											uuid:43f317f8-56f2-41a9-958b-2ca2c60419d1	uuid:43f317f8-56f2-41a9-958b-2ca2c60419d1
2021-10-14 07:19:00	2021-10-13 21:58:00	yes		community	19	man	no			germs	Germs causes sickness	yes	doctor	canhelp	no	no	pain	pain	quite_worried	I don't like to feel pains	no																											uuid:b74b63ef-0400-43b8-9a14-e65f12c30cce	uuid:b74b63ef-0400-43b8-9a14-e65f12c30cce
2021-10-14 07:19:00	2021-10-13 21:54:00	yes		community	50	man	yes	yes	I have forgotten	germs contact	The kids play in the sand too much	yes	doctor	canhelp time costtravel	yes	yes			not_worried	It shouldn't be any problem	no																											uuid:637b074c-b1c1-4284-ae0f-21f2ab6b85cd	uuid:637b074c-b1c1-4284-ae0f-21f2ab6b85cd
2021-10-14 07:19:00	2021-10-13 21:51:00	yes		community	30	man	yes	no		germs	Playing in the sand	yes	doctor nurse	canhelp	yes	yes			not_worried	It's not all that serious to me	no																											uuid:2975e196-7608-4f84-8a44-8f83c3e71c4a	uuid:2975e196-7608-4f84-8a44-8f83c3e71c4a
2021-10-14 07:19:00	2021-10-13 21:47:00	yes		community	21	man	no			contact drinking_dirty_water	Poor hygiene	yes	doctor nurse	canhelp time costtravel	yes	yes			not_worried	There is cure now	no																											uuid:f773462a-0eaa-4b94-8ef3-9844bbd1b4d6	uuid:f773462a-0eaa-4b94-8ef3-9844bbd1b4d6
2021-10-14 07:19:00	2021-10-13 21:40:00	yes		community	45	woman	yes	yes	Jator	germs	Because there is dirt everywhere	yes	doctor	costtravel time canhelp	yes	yes			not_worried	There is cure for it	no																											uuid:a9499a72-a8fa-433c-bb63-b32645585998	uuid:a9499a72-a8fa-433c-bb63-b32645585998
2021-10-14 07:19:00	2021-10-13 21:35:00	yes		community	24	woman	yes	yes	Jator	germs	Germs in the water bodies	yes	doctor nurse	canhelp costtravel	yes	yes			not_worried	There is cure	no																											uuid:0cf54ed3-bf40-4af0-b77b-53da8850cb6c	uuid:0cf54ed3-bf40-4af0-b77b-53da8850cb6c
2021-10-14 07:19:00	2021-10-13 21:31:00	yes		community	33	woman	no			germs	Poor ssnitation	yes	doctor nurse	canhelp costtreatment costtravel	no	no	dontwantblood	dontwantskin	quite_worried	Don't want sample taken because of religious beliefs	no																											uuid:e5bf8d23-a139-493d-abd3-3e1f60e3da23	uuid:e5bf8d23-a139-493d-abd3-3e1f60e3da23
2021-10-14 07:19:00	2021-10-13 21:28:00	yes		community	18	woman	no			contact germs	Because sores are normally exposed to dirt	yes	hospital	canhelp	no	yes	pain		not_worried	Because now there is cure for every sickness	no																											uuid:61fb38bf-7a04-45e5-b442-d2667abcca8e	uuid:61fb38bf-7a04-45e5-b442-d2667abcca8e
2021-10-13 01:05:00	2021-10-11 21:43:00	yes		family_patient	11	man	yes	yes	Jato	germs contact_dirty_water	They don't bath	yes	doctor	canhelp	yes	yes			not_worried	Because there is a cure	no																											uuid:edb1394d-e35d-42f3-bb8d-093ef1bfd8e1	uuid:edb1394d-e35d-42f3-bb8d-093ef1bfd8e1
2021-10-13 01:05:00	2021-10-12 22:14:00	yes		HCW	34	woman																	yes	no	yes	azithromycin	yes	yes	HCWs	no	swab	no			yes	contact contact_dirty_water drinking_dirty_water		quite_worried	The treatment is stressful if not detected earlier. And could cause the infected person to be crippled. The test could be confused with syphilis since it uses the same test	no								uuid:24540fbb-0cb9-431b-a87a-db915012b099	uuid:24540fbb-0cb9-431b-a87a-db915012b099
2021-10-13 01:05:00	2021-10-12 22:09:00	yes		HCW	33	woman																	yes	no	no																							uuid:42c57872-edeb-4331-9a18-729f5d0d1fd2	uuid:42c57872-edeb-4331-9a18-729f5d0d1fd2
2021-10-13 01:05:00	2021-10-12 22:04:00	yes		HCW	31	woman																	yes	no	yes	azithromycin	no	yes	HCWs	no	blood_tests	no			no	contact contact_dirty_water		quite_worried	If it is not well treated it becomes a problem	no								uuid:c549af33-4696-48eb-bfb5-f57f0181eab6	uuid:c549af33-4696-48eb-bfb5-f57f0181eab6
2021-10-13 01:05:00	2021-10-12 22:02:00	yes		HCW	35	woman																	yes	no	yes	azithromycin	yes	yes	HCWs	no	swab	yes	facility		yes	contact		quite_worried	Stigmatization is attached	no								uuid:d6758070-7a69-4130-9d61-66f603ebf239	uuid:d6758070-7a69-4130-9d61-66f603ebf239
2021-10-13 01:05:00	2021-10-12 21:59:00	yes		HCW	36	woman																	yes	no	no																							uuid:8f997538-10ca-43cd-bc09-76901b4b105e	uuid:8f997538-10ca-43cd-bc09-76901b4b105e
2021-10-13 01:04:00	2021-10-12 21:58:00	yes		HCW	26	woman																	no		no																							uuid:8201a79b-0168-4b97-9922-d750b68b8d65	uuid:8201a79b-0168-4b97-9922-d750b68b8d65
2021-10-13 01:04:00	2021-10-11 21:47:00	yes		community	45	woman	no			i_dont_know	No idea	yes	hospital	canhelp	yes	yes			very_worried	It could easily spread	no																											uuid:46949682-7d45-492e-a99d-215879a7f013	uuid:46949682-7d45-492e-a99d-215879a7f013
2021-10-13 01:04:00	2021-10-11 21:38:00	yes		community	19	woman	no			i_dont_know	No idea	yes	hospital	canhelp	yes	yes			very_worried	The carrier can spread it	no																											uuid:f5270e8f-c0c0-4eb9-bd6e-06dc95261914	uuid:f5270e8f-c0c0-4eb9-bd6e-06dc95261914
2021-10-13 01:04:00	2021-10-12 22:13:00	yes		HCW	39	woman																	yes	no	yes	other	no	yes	HCWs	no	blood_tests	yes	facility		no	contact		very_worried	I might transfer it to people	no								uuid:b9d842a7-5cf6-4f4d-86fa-9768073752b7	uuid:b9d842a7-5cf6-4f4d-86fa-9768073752b7
2021-10-13 01:04:00	2021-10-12 22:11:00	yes		HCW	29	man																	yes	no	no																							uuid:15b03f54-09e2-4f8b-afa3-1271a10465b7	uuid:15b03f54-09e2-4f8b-afa3-1271a10465b7
2021-10-13 01:01:00	2021-10-12 21:58:00	yes		HCW	33	man																	yes	yes	yes	azithromycin	no	yes	CHV	no	blood_tests	yes	facility		no	contact contact_dirty_water		not_worried	Because there is treatment	no								uuid:99180c8f-4302-4fe8-8f86-31bbd53f25d1	uuid:99180c8f-4302-4fe8-8f86-31bbd53f25d1
2021-10-11 21:27:00	2021-10-11 21:04:00	yes		family_patient	40	woman	yes	yes	Jato	germs contact_dirty_water	Beacause they dont bath well	yes	doctor	canhelp	yes	yes			not_worried	I knew it would be cured	no																											uuid:5e119c8d-9dc6-4637-86a5-3e7a506e0309	uuid:5e119c8d-9dc6-4637-86a5-3e7a506e0309
2021-10-11 21:19:00	2021-10-11 20:53:00	yes		community	70	woman	no			i_dont_know	No idea	yes	family	costtravel costtreatment	yes	yes			very_worried	The cost of treatment may be expensive	no																											uuid:848598fe-d4d6-451e-9ede-ae9b85ce86f5	uuid:848598fe-d4d6-451e-9ede-ae9b85ce86f5
2021-10-11 21:19:00	2021-10-11 20:33:00	yes		family_patient	13	man	yes	yes	Jator	germs contact_dirty_water	It's easily to contact diseases through germs	yes	hospital	canhelp	yes	yes			very_worried	Some get crippled by the yaws so it's worrying	no																											uuid:39cd9e24-86ce-4753-a5b8-7ff26394ddef	uuid:39cd9e24-86ce-4753-a5b8-7ff26394ddef
2021-10-11 21:19:00	2021-10-11 19:52:00	yes		patient	11	woman	yes	yes	Kuro	germs	No idea	yes	family	costtreatment	yes	yes			very_worried	Flies would hover around the sore	no																											uuid:ca144bdf-6f43-4b3a-acd2-ae8621d10e1d	uuid:ca144bdf-6f43-4b3a-acd2-ae8621d10e1d
2021-10-10 21:07:00	2021-10-08 23:35:00	yes		community	70	man	yes	yes	Gyator	germs drinking_dirty_water	The germs makes them sick	yes	hospital	canhelp	yes	yes			not_worried	The hospitas can treat them	no																											uuid:67364169-ea74-4fea-a691-c83d61a2e8cb	uuid:67364169-ea74-4fea-a691-c83d61a2e8cb
2021-10-10 21:07:00	2021-10-08 23:31:00	yes		community	25	woman	no			germs	Germs makes people sick	yes	hospital healer	canhelp	yes	yes			very_worried	If one gets it the person could spread to others	no																											uuid:b3799201-0f74-4cba-a68f-7afa0bbf5480	uuid:b3799201-0f74-4cba-a68f-7afa0bbf5480
2021-10-10 21:07:00	2021-10-08 23:22:00	yes		community	32	woman	no			germs	Dirt can cause sicknesses	yes	hospital	canhelp	yes	yes			very_worried	Disease is never a good thing	no																											uuid:9d9cd6af-0eb2-43ae-b9f6-79505a6bac9d	uuid:9d9cd6af-0eb2-43ae-b9f6-79505a6bac9d
2021-10-10 21:07:00	2021-10-08 23:15:00	yes		community	25	woman	no			germs	Being dirty makes one sick	yes	hospital	canhelp	yes	yes			very_worried	The child may spread it to his or her family	no																											uuid:9e3746b9-fc15-402f-ad53-7e9cd1b64e42	uuid:9e3746b9-fc15-402f-ad53-7e9cd1b64e42
2021-10-10 21:07:00	2021-10-08 23:12:00	yes		community	52	woman	no			i_dont_know	I don't know	yes	hospital	canhelp	yes	yes			not_worried	The hospital has effective care	no																											uuid:322e552e-a92a-46a2-9dc7-e4f462c8873a	uuid:322e552e-a92a-46a2-9dc7-e4f462c8873a
2021-10-10 21:07:00	2021-10-08 23:06:00	yes		community	46	man	no			i_dont_know	No idea	yes	hospital	canhelp	no	no	dontwantblood	dontwantskin	not_worried	I believe the child will be well after taking drugs	no																											uuid:b4a8a7ff-855a-4a6e-861d-7aa30cf0d7f5	uuid:b4a8a7ff-855a-4a6e-861d-7aa30cf0d7f5
2021-10-10 21:07:00	2021-10-08 23:01:00	yes		community	33	woman	yes	yes	Dworbu	germs contact_dirty_water drinking_dirty_water	Drinking rainwater has a lot of impurities	yes	family	costtreatment	yes	yes			very_worried	The child suffers a lot	no																											uuid:ea9846ba-1443-49f3-94e8-aa9b8505a1c5	uuid:ea9846ba-1443-49f3-94e8-aa9b8505a1c5
2021-10-10 21:06:00	2021-10-08 22:56:00	yes		community	42	woman	yes	yes	Dworbu	contact_dirty_water	The unclean water or raindrops causes it	yes	family	costtreatment	yes	yes			very_worried	It takes long for them to heal	no																											uuid:5250aafb-4ee2-411c-9901-d6e4011f3ba6	uuid:5250aafb-4ee2-411c-9901-d6e4011f3ba6
2021-10-09 19:03:00	2021-10-08 23:30:00	yes		community	26	man	no			germs contact	Children play together so it's possible	yes	doctor nurse	canhelp costtravel	yes	yes			not_worried	Because I don't think it kills	no																											uuid:5a359ec6-c599-4546-97a0-8157f509d513	uuid:5a359ec6-c599-4546-97a0-8157f509d513
2021-10-09 19:03:00	2021-10-08 23:28:00	yes		community	41	man	no			i_dont_know	Don't know	yes	nurse doctor	canhelp	yes	yes			litte_worried	No one likes to fall sick	no																											uuid:901ec3bc-c0ae-41ab-af94-3c5715afe982	uuid:901ec3bc-c0ae-41ab-af94-3c5715afe982
2021-10-09 19:03:00	2021-10-08 23:24:00	yes		community	59	man	no			i_dont_know	Don't know	yes	hospital	canhelp previousexperience	yes	yes			not_worried	Because now the hospital treats all kinds of sickness	no																											uuid:2eeabd1c-d4f3-4462-828a-5ad73cbbbebc	uuid:2eeabd1c-d4f3-4462-828a-5ad73cbbbebc
2021-10-09 19:03:00	2021-10-08 23:21:00	yes		community	25	man	yes	no		germs contact	Poor hygien	yes	doctor	canhelp	yes	yes			litte_worried	Don't like falling sick	no																											uuid:44ed0a38-c3b3-4ade-bcb4-7c1adc953afd	uuid:44ed0a38-c3b3-4ade-bcb4-7c1adc953afd
2021-10-09 19:03:00	2021-10-08 23:18:00	yes		community	30	woman	no			i_dont_know	Don't know	yes	doctor	canhelp previousexperience	yes	yes			litte_worried	Cost of treatment	no																											uuid:b331bb8d-4346-4bd8-b8b5-04bfff0fc34a	uuid:b331bb8d-4346-4bd8-b8b5-04bfff0fc34a
2021-10-09 19:03:00	2021-10-08 23:11:00	yes		community	19	woman	no			germs	Poor hygiene	yes	hospital	canhelp	yes	yes			quite_worried	Cost of treatment	yes	So they don't get infected																										uuid:62aaabe4-c0aa-4448-b508-9b81d1f1e2df	uuid:62aaabe4-c0aa-4448-b508-9b81d1f1e2df
2021-10-09 19:03:00	2021-10-08 23:05:00	yes		community	33	woman	no			i_dont_know	Don't know	yes	hospital	canhelp	yes	yes			litte_worried	No one wants to be sick	no																											uuid:844e8c36-dec8-4de4-850a-d718a1b02f43	uuid:844e8c36-dec8-4de4-850a-d718a1b02f43
2021-10-09 19:03:00	2021-10-08 22:59:00	yes		community	18	woman	no			germs	Playing with people who have it	yes	doctor	canhelp	yes	yes			litte_worried	Not good to be sick	no																											uuid:385fde68-ffe2-4fa0-b8ae-0f176e7efe8b	uuid:385fde68-ffe2-4fa0-b8ae-0f176e7efe8b
2021-10-09 19:03:00	2021-10-08 22:55:00	yes		community	20	woman	no			i_dont_know	Don't know	yes	doctor	canhelp	no	yes	pain		very_worried	No money	no																											uuid:ea834dc6-389b-48ac-bbdb-037edf4e2493	uuid:ea834dc6-389b-48ac-bbdb-037edf4e2493
2021-10-08 09:13:00	2021-10-08 00:18:00	yes		community	59	woman	yes	yes	Gyator	germs	Playing in the dirt	yes	hospital	canhelp	yes	yes			very_worried	The treatment may take long	no																											uuid:bca8f8e4-d916-49e5-9545-b1c7e2c5014a	uuid:bca8f8e4-d916-49e5-9545-b1c7e2c5014a
2021-10-08 09:13:00	2021-10-08 00:13:00	yes		community	80	woman	yes	yes	Gyator	contact	Contact with the person is risky	yes	hospital	canhelp	yes	yes			very_worried	It might take long for it to go	no																											uuid:08c450df-c4c3-44f6-8835-b9dbbe5f851a	uuid:08c450df-c4c3-44f6-8835-b9dbbe5f851a
2021-10-08 09:13:00	2021-10-08 00:07:00	yes		community	38	woman	no			germs	Dirt	yes	hospital	canhelp	yes	yes			very_worried	Treating diseases could be hectic	no																											uuid:85d85ec8-4deb-468b-a4fb-a840bb41621e	uuid:85d85ec8-4deb-468b-a4fb-a840bb41621e
2021-10-08 09:12:00	2021-10-07 23:51:00	yes		community	73	man	no			germs	Contacts with the individual with the yaws can easily spread to the other person	yes	hospital healer	canhelp	yes	yes			quite_worried	Treatments are available	no																											uuid:d4054b23-c454-4940-9960-81b3c80f9749	uuid:d4054b23-c454-4940-9960-81b3c80f9749
2021-10-08 09:12:00	2021-10-07 23:38:00	yes		community	52	woman	no			germs	Dirtiness on the parts of kids	yes	hospital	canhelp	yes	yes			very_worried	Getting the right treatment could be difficult	no																											uuid:bc002298-a8cf-44c7-82c0-c728a68f49d6	uuid:bc002298-a8cf-44c7-82c0-c728a68f49d6
2021-10-08 09:12:00	2021-10-07 23:28:00	yes		community	26	woman	no			contact		yes	doctor	canhelp	yes	yes			very_worried	The stress the child goes through	no																											uuid:956a5353-2ed6-4149-b1bb-791fbc2b1096	uuid:956a5353-2ed6-4149-b1bb-791fbc2b1096
2021-10-08 09:12:00	2021-10-07 02:12:00	yes		family_patient	27	woman	yes	yes	Gyator	contact_dirty_water drinking_dirty_water	It's dirty	yes	family hospital	time	yes	yes			not_worried	It is not permanent	no																											uuid:1bc35229-4953-41b4-8cc3-5cb78c20ddb7	uuid:1bc35229-4953-41b4-8cc3-5cb78c20ddb7
2021-10-08 09:11:00	2021-10-06 22:59:00	yes		community	53	woman	yes	yes	Gyator	contact_dirty_water	They rivers are dirty and they swim in them	no	doctor	canhelp	yes	yes			quite_worried	It's not okay to have the condition	no																											uuid:b2b5093f-2de1-493a-8847-532535802f49	uuid:b2b5093f-2de1-493a-8847-532535802f49
2021-10-08 09:11:00	2021-10-06 22:54:00	yes		community	55	man	yes	yes	Gyator	drinking_dirty_water contact_dirty_water	Rivers	yes	hospital	canhelp	yes	yes			quite_worried	A little worried because there is a cure	no																											uuid:9a15b363-2da2-4d88-a880-ff08623c846c	uuid:9a15b363-2da2-4d88-a880-ff08623c846c
2021-10-08 03:53:00	2021-10-08 00:16:00	yes		community	19	woman	yes	no		germs	Exposure to germs causes that	yes	doctor	canhelp time	no	no	pain	pain	quite_worried	Don't like to be sick	no																											uuid:c6762b21-a29e-4023-bd7f-b081e429ae13	uuid:c6762b21-a29e-4023-bd7f-b081e429ae13
2021-10-08 03:53:00	2021-10-08 00:07:00	yes		community	20	woman	no			germs	Germs are the cause	yes	doctor	time canhelp	no	no	dontwantblood	pain	quite_worried	Money to treat	no																											uuid:842c309a-13ce-44bc-8b23-f61282a801d0	uuid:842c309a-13ce-44bc-8b23-f61282a801d0
2021-10-08 03:53:00	2021-10-08 00:01:00	yes		community	44	man	no			germs drinking_dirty_water	Dirt in the community	yes	hospital	canhelp	yes	yes			quite_worried	Because the is no money to treat sickness now	no																											uuid:63a9428b-399b-409a-9e7b-44421f6cb3b5	uuid:63a9428b-399b-409a-9e7b-44421f6cb3b5
2021-10-08 03:53:00	2021-10-07 23:56:00	yes		community	33	man	no			germs contact_dirty_water drinking_dirty_water	Because people don't practice good hygiene	yes	doctor pharmacy	canhelp	yes	yes			litte_worried	Cos it costs money to treat	no																											uuid:a67c4760-c34d-4505-9c36-e0c38a68f39c	uuid:a67c4760-c34d-4505-9c36-e0c38a68f39c
2021-10-08 03:53:00	2021-10-07 23:43:00	yes		community	31	man	no			germs	Because of poor hygiene practice	yes	doctor	canhelp	yes	yes			not_worried	Because it's not really a serious issue	no																											uuid:34af3456-1118-4914-be53-3c8bf218d22a	uuid:34af3456-1118-4914-be53-3c8bf218d22a
2021-10-08 03:53:00	2021-10-07 23:37:00	yes		community	23	man	yes	yes	Kissi kuro	germs contact	Because the sore gets exposed to germs	yes	hospital	canhelp	yes	yes			not_worried	Because there is a health center in the community	no																											uuid:423f7409-80fa-494f-8b3e-d936ed48c1ee	uuid:423f7409-80fa-494f-8b3e-d936ed48c1ee
2021-10-08 03:53:00	2021-10-07 23:30:00	yes		community	20	woman	no			germs drinking_dirty_water contact_dirty_water	There is germs everywhere	yes	doctor	canhelp	yes	yes			not_worried	Because it will be treated at the hospital	no																											uuid:6d28912c-112d-43fa-95cc-950be95e9a44	uuid:6d28912c-112d-43fa-95cc-950be95e9a44
2021-10-08 03:53:00	2021-10-07 23:22:00	yes		community	27	woman	no			germs contact_dirty_water	Because the water here is not good	yes	doctor hospital	canhelp	yes	yes			litte_worried	Sickness is not good	no																											uuid:0bf9f6a8-9ec4-483c-9a8d-0973f1222f4e	uuid:0bf9f6a8-9ec4-483c-9a8d-0973f1222f4e
2021-10-08 03:53:00	2021-10-06 22:51:00	yes		community	44	man	no			contact germs drinking_dirty_water	Poor hygiene	yes	doctor	canhelp	yes	yes			not_worried	Because it can be treated	no																											uuid:82c9e45b-a924-4e4e-a297-b9df47c2406e	uuid:82c9e45b-a924-4e4e-a297-b9df47c2406e
[truncated: 9 more columns]

## Sheet: LAMP_KAP_CDI
SubmissionDate	start	consent	no_consent	group	age	gender	religion	ethinic	non_HCW-seen_yaws	non_HCW-local_name	non_HCW-local_name_given	non_HCW-cause	non_HCW-cause_detail	non_HCW-cured	non_HCW-seekcare	non_HCW-whyseekcare	non_HCW-blood_test	non_HCW-swab_test	non_HCW-whynoblood	non_HCW-whynoswab	non_HCW-personal_reaction	non_HCW-personal_reaction_why	non_HCW-community_reaction	non_HCW-community_reaction_why	HCW-aware_yaws	HCW-azithrobp	HCW-stockout_drugs	HCW-contacttracing	HCW-contacttracing_who	HCW-tests_yaws	HCW-which_tests	HCW-sendaway	HCW-pay_sendaway	HCW-pay_sendaway_other	HCW-stockout_tests	HCW-spread	HCW-spread_other	HCW-HCW_personal_reaction	HCW-HCW_personal_reaction_why	HCW-HCW_community_reaction	HCW-HCW_community_reaction_why	TH-seen_yaws_TH	TH-local_name_TH	TH-local_name_given_TH	TH-cause_TH	TH-cause_detail_TH	TH-th_rx	meta-instanceID	KEY
2023-02-01 23:23:24	2023-02-01 23:18:44	yes		patient	14	man	animiste	baoule	yes	yes	Dobé	contact_dirty_water germs	Aime se baigner dans l'eau sale	yes	hospital	canhelp	yes	yes			quite_worried	Pense que la maladie peut s'aggraver	no																									uuid:ecd452db-841f-40c9-a374-fc527cc31fa6	uuid:ecd452db-841f-40c9-a374-fc527cc31fa6
2023-02-01 23:23:23	2023-02-01 23:01:59	yes		patient	14	man	mulsulman	dioula	yes	yes	Dobé	contact_dirty_water germs	Il ne se lave pas régulièrement	yes	hospital	time	yes	yes			not_worried	C'est une maladie qui ressemble à une plaie et donc facile à guérir	no																									uuid:e2f6b2e7-00f8-475f-a3a8-626116d7e7aa	uuid:e2f6b2e7-00f8-475f-a3a8-626116d7e7aa
2023-02-01 22:43:15	2023-02-01 22:37:34	yes		patient	10	man	chretien	baoule	yes	yes	Dobé	i_dont_know	Je ne sais pas mais moi même j'en ai eu quand j'étais enfant	no	hospital	canhelp	yes	yes			very_worried	La maladie est arrivée trop subitement	yes	Ils ont peur de ses boutons																								uuid:4dd2a380-cedc-4f04-a7c5-cd708264c09b	uuid:4dd2a380-cedc-4f04-a7c5-cd708264c09b
2023-02-01 22:33:12	2023-02-01 22:08:52	yes		patient	7	man	mulsulman	autre	yes	yes	Dobé djé	germs contact_dirty_water curse	Il n'aime pas se laver	yes	nurse hospital	canhelp	yes	yes			quite_worried	Parce que je n'avais pas de solution à la Maladie	no																									uuid:b552387d-078d-433d-87e9-a84dee1667c2	uuid:b552387d-078d-433d-87e9-a84dee1667c2
2023-02-01 22:09:09	2023-02-01 17:10:34	yes		patient	8	man	animiste	autre	yes	yes	Je ne sais pas	contact_dirty_water germs	Il ne se lave pas souvent	yes	hospital	previousexperience	yes	yes			not_worried	J'ai confiance en la médecine	no																									uuid:286061f8-99b5-4e48-99d3-9e98329b12f2	uuid:286061f8-99b5-4e48-99d3-9e98329b12f2
2022-02-11 23:51:26	2022-02-11 23:39:58	yes		community	28	woman	chretien	autre	no			i_dont_know	Je ne sais pas	yes	hospital	canhelp	no	yes	cost		not_worried	Ça se soigne	no																									uuid:431cad07-c723-448e-b9c8-f872dea42e85	uuid:431cad07-c723-448e-b9c8-f872dea42e85
2021-12-19 10:15:25	2021-12-16 20:04:23	yes		community	46	man	chretien	baoule	no			i_dont_know	C'est une ancienne maladie je ne sais pas ce qui provoque ca, avant les parents soignaient ca	yes	hospital healer	canhelp	yes	yes			very_worried	Parce que c'est une ancienne maladie et ça va apparaître sur mon fils plaie même déjà c'est pas une bonne chose et c'est pian qui ne va pas me rendre inquiet ?	no																									uuid:0924bc63-c103-441c-a90d-f8a16b8042b0	uuid:0924bc63-c103-441c-a90d-f8a16b8042b0
2021-12-19 10:15:24	2021-12-15 22:47:18	yes		community	30	man	chretien	baoule	no			germs contact_dirty_water witchcraft	On m'a dit que ce sont les petites bactérie qui piquent, qui injectent la maladie dans le corps	yes	healer hospital	canhelp	yes	yes			very_worried	Soit côté financier je n'aurai pas d'argent pour l'envoyer à l'hôpital	no																									uuid:a3c12c8a-d88f-4b73-83e4-a13e7ef4f80a	uuid:a3c12c8a-d88f-4b73-83e4-a13e7ef4f80a
2021-12-19 10:15:23	2021-12-16 02:07:15	yes		community	38	man	chretien	autre	yes	yes	Rassapouira quand ça te prend ça fait boutons, ça prend toutes les parties du corps	insect	Ce sont les moucherons qui donnent ça il y a trop ici, on a problème d'eau aussi	yes	healer hospital	costtreatment	yes	yes			quite_worried	C'est maladie oh, ça brûle	no																									uuid:fc478395-6909-42cc-9909-1757c86ae32a	uuid:fc478395-6909-42cc-9909-1757c86ae32a
2021-12-19 10:15:20	2021-12-17 22:03:31	yes		community	67	man	mulsulman	dioula	no			insect drinking_dirty_water germs	Piqûre d'insecte il te pique pour boire ton sang et si tu grattes ça donne bogoro ( pian)	yes	hospital	canhelp	yes	yes			very_worried	Ah tu sais que c'est une maladie, si ton enfant est malade tu cherches solution pour pouvoir le guérir tu es inquiet	yes	Ils vont l'insulter, le rejeter que toi tu as bogoro il faut quitter à côté de nous																								uuid:c2a8e4ea-339b-4667-89fd-83c331e2fd03	uuid:c2a8e4ea-339b-4667-89fd-83c331e2fd03
2021-12-19 10:15:18	2021-12-17 22:16:44	yes		community	37	man	mulsulman	autre	no			germs drinking_dirty_water contact_dirty_water insect witchcraft	Sorcellerie parce que si quelqu'un n'aime ton bien il peut te faire du mal, piqûre d'insecte tu vas gratter et ça va devenir plaie	yes	hospital healer	canhelp	yes	yes			very_worried	Parce que plaie qui sera sur lui c'est pas bon il faut que je me débrouille pour le soigner, bogoro signifie plaie qui sort partout ça commence par une tâche et ça devient bogoro ,(pian)si ça continue ça peut te donner la lèpre ça peut couper ton doigt	yes	Parce que ils ne veulent pas que ça va les contaminer																								uuid:aa454e69-1f19-47b9-b312-382359bda9b1	uuid:aa454e69-1f19-47b9-b312-382359bda9b1
2021-12-19 10:15:16	2021-12-17 22:39:07	yes		community	37	man	mulsulman	autre	yes	yes	Bogoro signifie tâche, c'est au moment des pluies que ça vient ou bien si tu rentres dans l'eau sale	germs contact_dirty_water drinking_dirty_water	Parce que c'est les moments de pluie qu'on constate ca	no	healer hospital	canhelp	yes	yes			very_worried	Je vois que la maladie n'est pas trop ça, ça provoque la lèpre	no																									uuid:549e462f-8873-4c1f-8875-d43584a73c3f	uuid:549e462f-8873-4c1f-8875-d43584a73c3f
2021-12-19 10:15:15	2021-12-17 00:43:58	yes		family_patient	30	woman	mulsulman	autre	yes	no		i_dont_know	Ce sont les feuilles qui grattent quand on va au champ c'est ça qui lui a donné plaie	yes	healer	canhelp	yes	yes			not_worried	Parce que on va lui donner médicament et ça finir donc je ne suis pas inquiète	yes	Parce que les gens disent que c'est pas bon maladie, c'est plaies																								uuid:1d2e1a38-995e-44ed-98fa-62559fcaae56	uuid:1d2e1a38-995e-44ed-98fa-62559fcaae56
2021-12-19 10:15:13	2021-12-15 22:28:32	yes		community	42	man	chretien	baoule	yes	yes	Dobedje avant il n'y avait pas l'eau donc les gens partaient chercher l'eau dans les rivières et il y a des trucs Vert noir quand ils piquent les gens c'est ça qui devient plaie, ça devient dobe	contact germs witchcraft insect	Parce que dobe on trouve pas ça comme ça parce que maintenant on boit l'eau dans les pompes	yes	hospital	canhelp	yes	yes			quite_worried	Parce que je sais que c'est dépenses qui est venue, tu vas le prendre pour aller chaque fois à l'hôpital	yes	Parce que ça sent																								uuid:afa77213-143f-433f-87f3-2d7fef7263aa	uuid:afa77213-143f-433f-87f3-2d7fef7263aa
2021-12-15 11:06:22	2021-12-15 00:35:01	yes		family_patient	22	woman	chretien	baoule	yes	yes	Kani ça veut dire plaie, moi même je soigne ça avec l'eau chaude	germs	Il ne se lave pas bien et il se promène trop dans la forêt	yes	hospital	costtreatment	yes	yes			quite_worried	Parce que les autres seront contaminés,	yes	Parce qu'ils vont contaminer leurs amis																								uuid:0ccc5049-b55d-4779-a551-4f005ed8054e	uuid:0ccc5049-b55d-4779-a551-4f005ed8054e
2021-12-15 11:06:21	2021-12-14 20:40:29	yes		community	35	woman	chretien	baoule	yes	yes	Dobe, ça rentre pour moi c'est une bête ça rentre dans le corps	contact_dirty_water germs witchcraft	Dieu peut donner mais c'est pas punition, sorcier aussi peut donner, les bêtes rentrent dans le corps pour donner dobe parce que sorcier est prêt pour tout, ce que dieu peut faire sorcier aussi peut,	yes	hospital	canhelp	yes	yes			not_worried	Je serai heureuse parce que on me dit qu'il a le pian et je sais qu'il sera guéri à l'hôpital	no																									uuid:886ab556-e66c-48c5-8b19-f40749ef478b	uuid:886ab556-e66c-48c5-8b19-f40749ef478b
2021-12-15 11:06:20	2021-12-14 21:32:46	yes		community	37	man	chretien	baoule	no			germs contact_dirty_water drinking_dirty_water	La maladie est tellement vilaine que je pense que c'est ça qui donne	yes	healer hospital	canhelp	yes	yes			litte_worried	Parce qu'il a eu la maladie mais maintenant il y a le médicament pour guérir	yes	C'est parce que c'est une sale maladie et c'est contagieux																								uuid:fcce9807-f32d-4788-9765-fd6aedcb8a45	uuid:fcce9807-f32d-4788-9765-fd6aedcb8a45
2021-12-15 11:06:19	2021-12-14 20:51:05	yes		community	31	man	chretien	baoule	no			germs contact_dirty_water drinking_dirty_water witchcraft curse	Parce que il y a de mauvaises personnes, ils envoient des maladies dans le village	yes	healer hospital	costtreatment costtravel canhelp	yes	yes			not_worried	Parce que je sais que la maladie a été découverte,	yes	Pour ne pas que ça contamine les autres																								uuid:2a3c3467-25bb-4766-bc8a-144bbf610fba	uuid:2a3c3467-25bb-4766-bc8a-144bbf610fba
2021-12-15 11:06:19	2021-12-14 23:58:56	yes		community	60	man	chretien	autre	yes	yes	Dobe en agni	germs witchcraft	Le sorcier est à la base de tout même le SIDA le sorcier lance ça aux gens, la saleté si tu ne te laves pas bien, c'est une ancienne maladie hein, ça été éradiqué mais je ne sais pas pourquoi ça refait surface	yes	hospital healer	canhelp previousexperience	yes	yes			quite_worried	Cette maladie donne des plaies et l'enfant va maigrir, la fièvre	yes	S'ils ont peur d'être contaminé !																								uuid:56e91eb9-374e-4398-abc8-73e9aa4a9f8a	uuid:56e91eb9-374e-4398-abc8-73e9aa4a9f8a
2021-12-15 11:06:18	2021-12-14 20:15:07	yes		community	72	man	animiste	senoufo	yes	yes	Nomk signifie plaie, nompe mauvaises plaies parce que il y a plaie mais ça c'est mauvaises plaies,on ne sait pas où ça quitté	witchcraft i_dont_know	Il y a des sorciers qui peuvent donner mais on ne voit pas dedans, aujourd'hui on met tout sur sorcier hein,	yes	hospital	canhelp	yes	yes			not_worried	Parce que l'hôpital va trouver solution, à l'hôpital on peut vérifier ce que tu as	no																									uuid:3e41e089-6150-4e4b-b188-dae3a62e2278	uuid:3e41e089-6150-4e4b-b188-dae3a62e2278
2021-12-14 09:03:59	2021-12-14 01:28:48	yes		community	56	man	chretien	baoule	yes	yes	Dobe c'est des tours à tours notre génération ça peut nous arriver	germs	Parce que aujourd'hui les enfants avant d'aller à l'école ils se lavent donc on ne voit plus cette maladie	yes	hospital	canhelp	yes	yes			quite_worried	Je connais la maladie si mon enfant a ça il sera isolé	yes	C'est une maladie qui est sale, toi même tu vois que ton enfant est sale tu es gêné																								uuid:358b7b6f-068b-48ef-8a9e-975e261a2f83	uuid:358b7b6f-068b-48ef-8a9e-975e261a2f83
2021-11-12 20:45:27	2021-11-04 00:39:02	yes		family_patient	67	woman	chretien	baoule	yes	yes	Lohe ça veut dire pian , avant quand ça te prend tu n'as pas le droit de te laver parce que si tu te laves ça peut te paralyser, tes articulations te font mal	germs	Parce que c'est une maladie qui aime la saleté donc si tu n'aimes pas te laver ça te prend, j'ai fait cette remarque parmi les enfants ceux qui n'aiment pas se laver	yes	hospital	canhelp previousexperience	yes	yes			quite_worried	Parce que il y a une odeur sur l'enfant mais à l'hôpital on soigne	no																									uuid:68bca39e-2c53-4c29-bac2-b0e970218920	uuid:68bca39e-2c53-4c29-bac2-b0e970218920
2021-11-12 20:45:26	2021-11-03 22:53:29	yes		family_patient	40	woman	chretien	baoule	yes	yes	Lohe c'est plaie on appelle ça kani: plaie	germs contact_dirty_water drinking_dirty_water	Quand tu ne te laves pas, aussi quand tu te blesses	yes	hospital family	costtreatment whatfamilythink	yes	yes			very_worried	Parce que c'est une maladie d'anciens temps on ne voit plus ça mais on peut soigner, pour mon enfant on a soigné ça mais ça revient	yes	Parce que tu as lohe ça contamine																								uuid:54dcc914-d2e6-44cc-b39e-eaf3c1c015ed	uuid:54dcc914-d2e6-44cc-b39e-eaf3c1c015ed
2021-11-12 20:43:16	2021-11-03 03:21:33	yes		community	38	man	chretien	baoule	yes	yes	Lohe	germs drinking_dirty_water contact_dirty_water	Bon moi j'ai mes frères qui ont eu cette maladie mais j'ai vu qu'is refusaient de se laver	yes	pharmacy	previousexperience canhelp	yes	yes			litte_worried	Parce la maladie est guerissable	yes	Ces personnes sont mal vues, vu l'odeur qui se dégage des plaies ça fait que les gens s'éloignent d'elles																								uuid:15682cb2-89d1-4b77-9328-0094ede16ff2	uuid:15682cb2-89d1-4b77-9328-0094ede16ff2
2021-11-03 03:18:12	2021-11-03 03:08:51	yes		community	54	man	chretien	baoule	yes	yes	Lohe quand la plaie te prends tu ne peux plus t'amuser avec tes amis pour éviter que ta plaie se blesse	germs contact	Parce que surtout les enfants s'ils ne se lavent pas, et puis leur corps s'infecte	yes	hospital	previousexperience canhelp	yes	yes			very_worried	Il risque de contaminer les autres frères	no																									uuid:abe7a1ef-bcc4-46a4-ad2f-1092d4578acd	uuid:abe7a1ef-bcc4-46a4-ad2f-1092d4578acd
2021-11-03 03:05:59	2021-11-03 03:04:36	yes		HCW	40	man	chretien	baoule																	no																							uuid:444a6c37-174e-4d3f-8668-43c0bc649b3a	uuid:444a6c37-174e-4d3f-8668-43c0bc649b3a
2021-11-03 02:28:54	2021-11-03 02:26:57	yes		HCW	53	man	chretien	autre																	no																							uuid:02563f3c-6a25-4152-8c72-8af0c732abd8	uuid:02563f3c-6a25-4152-8c72-8af0c732abd8
2021-11-03 02:28:53	2021-11-03 01:19:25	yes		HCW	58	man	chretien	autre																	yes	azithromycin	no	no		yes	rdt	no			no	contact other	L'insalubrité	not_worried	En tant que personnel de santé parce que je sais qu'il y a le traitement	yes	Ils se disent qu'ils vont contracter la maladie							uuid:3945a91a-81ab-4500-91b5-6887f35b58e4	uuid:3945a91a-81ab-4500-91b5-6887f35b58e4
2021-11-03 01:15:43	2021-11-03 01:11:15	yes		HCW	37	man	chretien	baoule																	yes	azithromycin	yes	yes	CHV	yes	rdt	no			no	contact_dirty_water contact		not_worried	Le traitement est connu, guérison rapide	no								uuid:79ec01de-6074-41f8-b66b-9ddce5c72100	uuid:79ec01de-6074-41f8-b66b-9ddce5c72100
2021-11-03 00:21:00	2021-11-03 00:15:18	yes		HCW	47	man	autre	autre																	yes	penicillin	no	no		no	swab	no			no	contact contact_dirty_water insect other	L'insalubrité	not_worried	Parce que je sais comment le traîter	yes	À cause d'une contamination							uuid:eb8bd8fc-0f68-44df-b0dc-5ad9d5d464e8	uuid:eb8bd8fc-0f68-44df-b0dc-5ad9d5d464e8
2021-11-03 00:07:48	2021-11-02 23:49:38	yes		HCW	49	man	chretien	autre																	yes	penicillin	no	yes	HCWs	no	swab	no			no	other	Infections bactériennes, parce que l'agent causale est une bactérie	litte_worried	Parce que c'est une maladie et pas inquiet parce qu'il y a un traitement qui est efficace	yes	De peur d'être contaminé ou parce que le malade va dégager de mauvaises odeurs							uuid:5ee5dd56-40b6-4a78-be52-5d5cff493e92	uuid:5ee5dd56-40b6-4a78-be52-5d5cff493e92
2021-11-02 21:50:08	2021-11-02 21:39:20	yes		community	44	man	chretien	baoule	no			germs contact contact_dirty_water drinking_dirty_water insect	Bon la maladie en elle est une maladie sale, quand tu es entrain de manger si quelqu'un a ça tu n'as plus le courage de manger	yes	hospital	canhelp	yes	yes			very_worried	Parce que je sais que la médecine peut guérir mais les séquelles qui vont rester sur l'enfant là c'est ça qui fait que je vais être très inquiet, ça peut déformer son pied	yes	Ils voient que ils vont être contaminé s'ils restent à côté de la personne																								uuid:811c5885-d82b-4570-9f7d-f6b44bbae69d	uuid:811c5885-d82b-4570-9f7d-f6b44bbae69d
2021-11-02 20:24:09	2021-11-02 20:22:39	yes		HCW	22	woman	chretien	autre																	no																							uuid:3b541a5f-c84d-485b-b6b9-75c0497a3c11	uuid:3b541a5f-c84d-485b-b6b9-75c0497a3c11
2021-11-02 20:19:05	2021-11-02 20:09:36	yes		community	50	man	chretien	baoule	yes	yes	Dobe c'est comme un microbe qui pousse sur la peau et ça devient plaie	contact_dirty_water drinking_dirty_water contact germs	Ce sont les gens qui ne prennent pas soin d'eux, de leur corps	yes	hospital	canhelp	yes	yes			very_worried	C'est une maladie qui va déranger toute la vie de l'enfant parce que c'est vilain à voir	yes	C'est sale quand quelqu'un a cette maladie tu n'as pas l'appétit																								uuid:3cae8353-f991-456f-abe8-35e35bceb2b6	uuid:3cae8353-f991-456f-abe8-35e35bceb2b6
2021-10-29 23:58:57	2021-10-29 23:57:57	yes		HCW	32	man	chretien	autre																	no																							uuid:99da8c46-0bf1-4e17-91af-2e7532651111	uuid:99da8c46-0bf1-4e17-91af-2e7532651111
2021-10-29 21:31:44	2021-10-29 21:28:46	yes		community	51	man	mulsulman	autre	no			contact_dirty_water drinking_dirty_water	L'eau sale	yes	nurse	previousexperience canhelp	yes	yes			very_worried	Parce le pian est contagieux	no																									uuid:c0f7668b-3206-4ec2-8b7b-631ea2980c75	uuid:c0f7668b-3206-4ec2-8b7b-631ea2980c75
2021-10-29 02:09:02	2021-10-29 02:04:45	yes		community	50	man	animiste	autre	no			contact_dirty_water contact drinking_dirty_water insect punishment	Saleté	yes	nurse	previousexperience canhelp	yes	yes			quite_worried	L'enfant souffre intérieurement	yes	Ce n'est pas une grosse plaie																								uuid:20b86800-472e-44f9-9929-5a2c0109c018	uuid:20b86800-472e-44f9-9929-5a2c0109c018
2021-10-28 22:47:38	2021-10-28 22:25:18	yes		HCW	45	man	chretien	autre																	yes	azithromycin	yes	yes	HCWs	yes	tppa	no			yes	contact_dirty_water contact		quite_worried	C'est une maladie contagieuse	no								uuid:3c3e8519-daae-4319-a2e6-476fa7e069e7	uuid:3c3e8519-daae-4319-a2e6-476fa7e069e7
2021-10-28 20:56:47	2021-10-28 20:51:41	yes		community	60	woman	chretien	baoule	no			i_dont_know	Je ne peux pas répondre	yes	nurse doctor hospital pharmacy	previousexperience canhelp	yes	yes			not_worried	Ça se soigne à l'hôpital.Mais souvent je suis inquiète par manque moyen financier pour l'accompagner à l'hôpital.	no																									uuid:6d171e4f-d96e-42bd-97e2-31f7fe286cc2	uuid:6d171e4f-d96e-42bd-97e2-31f7fe286cc2
2021-10-28 20:38:18	2021-10-28 20:33:44	yes		community	62	woman	chretien	baoule	yes	yes	Loé	i_dont_know	Je ne sais pas la cause	yes	nurse	previousexperience costtreatment	yes	yes			not_worried	Ça se soigne à l'hôpital	no																									uuid:c5f207bd-5086-48af-84f4-c8344cdd9889	uuid:c5f207bd-5086-48af-84f4-c8344cdd9889
2021-10-28 20:33:44	2021-10-28 20:23:45	yes		community	62	man	chretien	baoule	yes	yes	Loé	contact_dirty_water drinking_dirty_water	Boire l'eau sale	yes	nurse	previousexperience	yes	yes			not_worried	La médecine à évolué et ça se soigne	no																									uuid:ce5cca41-3952-418a-894e-682299119e34	uuid:ce5cca41-3952-418a-894e-682299119e34
2021-10-28 20:16:20	2021-10-28 20:09:42	yes		community	50	man	chretien	baoule	yes	yes	Loé	germs contact_dirty_water drinking_dirty_water	Se baigner dans de l'eau sale	yes	nurse	previousexperience	yes	yes			very_worried	Ne va t'il pas les transmettre à d'autres enfants?	no																									uuid:a69df1be-1d4f-4a1b-b9e1-fa5a23151f32	uuid:a69df1be-1d4f-4a1b-b9e1-fa5a23151f32
2021-06-22 02:43:40	2021-06-20 23:44:22	yes		family_patient	7	man	autre	autre	yes	yes	Pourrait ça signifie plaie	germs	Quand ils vont au champ les bois les blessent, ils s'amusent avec les bois	yes	healer hospital	canhelp	yes	yes			quite_worried	Parce que je n'ai pas les moyens pour l'envoyer à l'hôpital	no																									uuid:88ab2462-4990-41a2-bf8e-4669a7de2aae	uuid:88ab2462-4990-41a2-bf8e-4669a7de2aae
2021-06-20 17:25:26	2021-06-19 23:25:19	yes		family_patient	9	man	chretien	autre	yes	yes	Kolonko ça veut dire maladie d'escargots	witchcraft	C'est maladie d'escargots ceux qui mangent escargots, le sorcier donne aussi il a mis quelques choses dans l'eau si quelqu'un boit il a cette maladie	yes	witch_doctor hospital	canhelp	yes	yes			not_worried	Je ne suis pas content mais beaucoup de personnes ont ca	no																									uuid:ebd7aaa6-2754-4785-8470-5b9d8ab39052	uuid:ebd7aaa6-2754-4785-8470-5b9d8ab39052
2021-06-20 17:25:25	2021-06-18 22:33:30	yes		family_patient	10	man	mulsulman	autre	yes	yes	Gogoro ça fait les boutons il gratte ça et ça devient plaie	germs	Cette maladie On trouve ça dans le sang	yes	hospital	canhelp	yes	yes			litte_worried	Si l'enfant est malade c'est comme la mère ou le père qui est malade	no																									uuid:421fd9f6-1d36-4f20-8d77-831d0d1a52f9	uuid:421fd9f6-1d36-4f20-8d77-831d0d1a52f9
2021-05-22 05:57:40	2021-05-21 22:19:50	yes		community	70	man	mulsulman	senoufo	no			witchcraft	Les sorciers sont capables de tout	yes	hospital healer	canhelp previousexperience	yes	yes			quite_worried	Parce que je vois la mort	no																									uuid:cc34d801-818f-4140-bf68-e1d9623ef62d	uuid:cc34d801-818f-4140-bf68-e1d9623ef62d
2021-05-22 05:57:40	2021-05-22 01:25:44	yes		community	80	woman	mulsulman	senoufo	no			germs	Je ne connais pas	yes	healer hospital	canhelp costtravel costtreatment	yes	yes			quite_worried	Ça tue	no																									uuid:5c9c8f85-346d-47b2-bcc0-fffe13f15767	uuid:5c9c8f85-346d-47b2-bcc0-fffe13f15767
2021-05-22 05:57:39	2021-05-21 19:16:26	yes		patient	49	man	chretien	baoule	yes	yes	Lohe ce que j'imagine au commencement c'est petit bouton comme furoncle et ça s'éclate et l'eau sort dedans c'est lohe	germs witchcraft punishment	Pour punition de dieu la parole de dieu est là et tu ne suis pas donc Dieu peut te frapper par la maladie, pour sorcier les hommes de prière qui découvrent ça, que c'est sort lancé par sorcier, saleté peut donner quand tu ne te lave, quand tu manges la mangue et tu ne te lave pas les mains et tu essuies ça sur toi et toi même tu vois que tu es sale et les mouches viennent sur toi pour pondre et ç…	yes	hospital	canhelp	yes	yes			not_worried	Tellement je crois à la médecine ivoirienne Est très forte donc je vais tjrs aller à l'hôpital	yes	Parce que ça sent, les gens me fuyaient, mes amis me fuyaient c'est ainsi que mes parents mont envoyé à l'hôpital																								uuid:d71c9db8-1b61-46a8-a8f9-3209f642abf6	uuid:d71c9db8-1b61-46a8-a8f9-3209f642abf6
2021-05-22 05:57:39	2021-05-22 03:37:02	yes		family_patient	42	man	mulsulman	dioula	yes	yes	Djoli ça veut dire plaie	witchcraft germs	C'est vélo qui donne plaie, il ne sait pas rouler, souvent il rentre dans brousse et les piquants Le pique	yes	family	canhelp	yes	yes			very_worried	Ça finit pas j'avais peur que ça s'aggrave, on payait comprimés amoxiciline pour le soigner	no																									uuid:788d43eb-2bd1-4c57-91eb-c2d27c987542	uuid:788d43eb-2bd1-4c57-91eb-c2d27c987542
2021-05-22 05:57:38	2021-05-22 02:18:03	yes		family_patient	45	man	mulsulman	autre	yes	yes	Koukoulo ça veut dire petit petit plaie	germs	C'est saletés quand les enfants se promènent où ils ne doivent pas aller, moustiques aussi donnent ça	yes	family hospital	costtreatment	yes	yes			quite_worried	Maladie commence un peu un peu si tu fais pas attention ça va te gâter	yes	Parce que ça sent, ça va le contaminer																								uuid:0bbd6f42-ed95-4202-a759-52d76369e2c9	uuid:0bbd6f42-ed95-4202-a759-52d76369e2c9
2021-05-22 05:57:37	2021-05-22 04:07:34	yes		family_patient	16	woman	mulsulman	senoufo	yes	yes	Voron	witchcraft germs	C'est au champ qu'un bois a piqué ma fille et puis c'est devenu plaie	yes	family hospital	canhelp	yes	yes			very_worried	Je voulais que ça finisse, je voulais pas que ça s'aggrave	no																									uuid:2477cedb-4bc7-407b-adf8-37041f2bd1a4	uuid:2477cedb-4bc7-407b-adf8-37041f2bd1a4
2021-05-22 05:57:37	2021-05-22 01:43:02	yes		family_patient	50	woman	mulsulman	dioula	yes	yes	Gbogoro qui signifie pian	punishment	Je ne connais pas, tout ce qui nous arrive c'est dieu	yes	healer	costtreatment previousexperience	yes	yes			very_worried	Je craignais la mort de mon enfant	no																									uuid:69c33c6b-32e0-47fd-a489-a9b944120499	uuid:69c33c6b-32e0-47fd-a489-a9b944120499
2021-05-22 05:57:36	2021-05-21 19:01:25	yes		community	39	man	chretien	baoule	no			contact_dirty_water germs witchcraft punishment	Souvent maladie ça les gens vont à l'église pour prier dessus pour que ça finisse, souvent quand ça va tu vas à l'hôpital	yes	hospital healer	canhelp	yes	yes			very_worried	Maladie cala est trop dangereux, ça tue	no																									uuid:82a614e4-a9cc-4d6f-80e5-b253ac98ba51	uuid:82a614e4-a9cc-4d6f-80e5-b253ac98ba51
2021-05-22 05:57:35	2021-05-22 02:46:58	yes		family_patient	28	woman	mulsulman	dioula	yes	yes	Djoli ça veut dire plaie	germs	C'est vélo qui l'a blessé, il a pris pour aller se promener	yes	family	costtreatment	yes	yes			very_worried	Je soigne avec l'eau chaude mais quand il sort il s'en va se blesser	yes	Parce qu'il a des plaies																								uuid:e17bc7aa-481d-4a09-b785-e5b1319e654b	uuid:e17bc7aa-481d-4a09-b785-e5b1319e654b
2021-05-22 05:57:35	2021-05-21 19:49:53	yes		community	14	woman	animiste	senoufo	no			germs	Je ne sais pas ce qui donne cette maladie	yes	hospital	canhelp	yes	yes			very_worried	Peur de mourir	no																									uuid:1387f55b-3d5f-4aad-a54f-fe97332a52e6	uuid:1387f55b-3d5f-4aad-a54f-fe97332a52e6
2021-05-22 05:57:34	2021-05-21 22:35:26	yes		traditional_healer	77	man	mulsulman	senoufo																																		no			witchcraft punishment curse	Parce que chez nous en Afrique il y a beaucoup de choses, chez nous en Afrique il y a sort mais chez blanc il y a en pas	Je peux soigner surtout si c'est un sort, je vais chercher des feuilles en brousse, je ne connais pas nom des feuilles en français, je prépare il y a d'autres je mets dans canari je fais bouillir et tu mets beurre de karité dans la bouillie des feuilles, et je frotte ça sur les plaies	uuid:98644109-8056-4f1c-b3c2-895fe973e93b	uuid:98644109-8056-4f1c-b3c2-895fe973e93b
2021-05-22 05:57:33	2021-05-21 23:12:00	yes		community	55	man	mulsulman	senoufo	yes	yes	Djorodjougou djoro signifie plaie et dougou veut dire mauvais	curse witchcraft	Parce que il y a des campements ici il y a un vieux qui mettait une poudre noire sur la route pour lancer sort, toi tu passes sur la route ça te prend,	yes	witch_doctor healer hospital	canhelp	yes	yes			very_worried	Parce que la maladie peut tuer et si c'est un sort	no																									uuid:585be954-f819-454a-a75e-3712eb829173	uuid:585be954-f819-454a-a75e-3712eb829173
2021-05-22 05:57:33	2021-05-22 05:11:50	yes		family_patient	30	woman	mulsulman	dioula	yes	yes	Gbogoro ça veut dire pian	germs	Je ne connais pas ce qui donne gbogoro	yes	hospital	whatfamilythink	yes	yes			quite_worried	Ca m'inquiète mais puisque ce sont les hommes qui doivent a compagner les enfants à l'hôpital ils ne le font donc moi aussi j'ai laissé	yes	Si c'est grave on les chasses, ce sont les enfants qui n'aiment pas quand ils ont les plaies																								uuid:cfe54b90-1235-4c96-90e7-8c7b0c36d80d	uuid:cfe54b90-1235-4c96-90e7-8c7b0c36d80d
2021-05-21 04:57:40	2021-05-20 21:43:54	yes		community	80	woman	chretien	baoule	yes	yes	Lohe au temps des anciens , avant il n'y avait pas l'eau c'est ça qui provoque ça, ça veut dire microbes	germs drinking_dirty_water witchcraft	Sorcier donne la ça ne finit pas mais si toi même tu as ça sa finit, c'est microbes qui donne parce que l'eau était sale, on creusait l'eau en brousse	yes	family hospital	costtreatment canhelp	yes	yes			very_worried	Si c'est un sort je serai inquiète parce que quand c'est comme ça c'est difficile à guérir mais si c'est naturel je ne serai pas inquiète parce qu'on peut guérir	yes	C'est Vilain à voir, il ya une odeur pas possible																								uuid:d3567fe5-6aeb-43ae-b901-e2cd595ad5e3	uuid:d3567fe5-6aeb-43ae-b901-e2cd595ad5e3
2021-05-21 04:57:40	2021-05-20 22:50:19	yes		community	27	woman	chretien	baoule	no			germs	Lohe là je ne connais pas ce qui donne ça	yes	hospital	canhelp	yes	yes			not_worried	Parce que je vais soigner mais seulement à l'hôpital	yes	Parce que c'est pas bon, ça tue l'homme, ça gâte la peau, on dit c'est maladie d'avant, c'est ce que les vieilles nous ont dit																								uuid:dc8ad64e-62f6-4d9f-9bce-71daaf7f7b43	uuid:dc8ad64e-62f6-4d9f-9bce-71daaf7f7b43
2021-05-21 04:57:39	2021-05-20 21:14:52	yes		community	37	woman	chretien	baoule	yes	yes	Lohe une personne qui est sale, si la cour est sale tu peux avoir ca	germs drinking_dirty_water contact_dirty_water contact	Parce que un enfant qui est propre ne peut pas gagner ça parce que avant mes frères ne se l'avaient pas ils ont eu tous ça	yes	hospital	canhelp	yes	yes			very_worried	Ça gâte les gens, les pieds font mal on peut pas marcher correctement, la peau devient sale et aussi si tu n'as pas les moyens	yes	Parce que ton enfant sale, c'est une sale maladie																								uuid:c7b41d8b-f030-43dd-b12c-72678ba5d6ef	uuid:c7b41d8b-f030-43dd-b12c-72678ba5d6ef
2021-05-21 04:57:38	2021-05-21 00:47:05	yes		patient	21	woman	chretien	baoule	yes	yes	Lohe	germs	Je ne sais pas ce qui donne cette maladie	yes	family	time	yes	yes			very_worried	Parce que souvent ça me fait mal mais quand je prends banane pour mettre dessus ça me fait plus mal, c'est depuis 2006 que j'ai ça	no																									uuid:8fe47191-4401-479c-9ab0-e02939d73cfe	uuid:8fe47191-4401-479c-9ab0-e02939d73cfe
2021-05-21 04:57:37	2021-05-20 20:47:27	yes		community	54	woman	chretien	baoule	yes	yes	Lohe chez nous les akouai , baoulé de Yamoussoukro, d'autres disent dohe ça c'est chez les baoulé de Bouaké, lohe c'est la maladie pian, c'est une plaie comme furoncle	germs contact_dirty_water witchcraft	A l'époque où nos parents n'étaient pas propre beaucoup de personnes au village ici avaient ça mais aujourd'hui où les gens sont propres, en ville comme au village ça diminué	yes	hospital	canhelp	yes	yes			litte_worried	Je sais que aujourd'hui l'hôpital soigne mais inquiète parce que je peux ne pas avoir les moyens pour soigner la personne	yes	Hum parce qu'ils vont dire que la maladie est sale que tu vas les contaminer																								uuid:fdaa5006-1a4b-4203-9740-b9391311631f	uuid:fdaa5006-1a4b-4203-9740-b9391311631f
2021-05-21 04:57:36	2021-05-20 20:17:34	yes		community	77	man	animiste	baoule	no			punishment	Dieu a créé tous les choses qd il a créé pian et il a montré aux hommes comment guérir, voilà son médicament prenez vous allez soigner,on prend la terre pour mettre dessus, on prend argile pour soigner, quand le blanc est venu tout est annulé, mais aujourd'hui qd on est malade on va à l'hôpital	yes	hospital	canhelp	yes	yes			not_worried	Je sais que je ne connais pas son médicament donc directement à l'hôpital, on ne connait plus son médicament pourquoi je vais tarder	no																									uuid:5aa47a2b-c72d-41c3-bdcf-2ad812b1dfe4	uuid:5aa47a2b-c72d-41c3-bdcf-2ad812b1dfe4
2021-05-19 03:45:20	2021-05-19 02:22:46	yes		HCW	57	woman	chretien	autre																	yes	azithromycin	no	no		yes	tppa	no			no	contact		litte_worried	Parce que je sais qu'il y a un traitement mais comme toutes maladie on craint un peu est ce que le traitement pourra aller est ce qu'il n'y a pas d'effets secondaires	no								uuid:212456a5-8909-42b3-876e-1d8a212f5d7b	uuid:212456a5-8909-42b3-876e-1d8a212f5d7b
2021-05-19 03:45:20	2021-05-19 02:14:25	yes		HCW	49	man	mulsulman	senoufo																	yes	azithromycin	yes	no		no	swab	no			no	contact_dirty_water drinking_dirty_water		litte_worried	Puisque c'est une maladie il y a toujours une Psychose	no								uuid:348431b7-6989-4674-90c0-e2a6154155b0	uuid:348431b7-6989-4674-90c0-e2a6154155b0
2021-05-19 03:45:19	2021-05-18 21:35:26	yes		HCW	51	man	chretien	senoufo																	no																							uuid:4539e2e2-aaf5-4312-83e1-8d9dfa0c8f8f	uuid:4539e2e2-aaf5-4312-83e1-8d9dfa0c8f8f
2021-05-19 03:45:19	2021-05-19 01:32:43	yes		HCW	36	woman	chretien	baoule																	no																							uuid:99e17b64-fdc5-45ca-9c08-adbd96ca4ee6	uuid:99e17b64-fdc5-45ca-9c08-adbd96ca4ee6
2021-05-19 03:45:18	2021-05-19 01:26:48	yes		HCW	33	woman	chretien	baoule																	no																							uuid:1926a0c6-e1f8-46f0-97b3-fa510f191ed2	uuid:1926a0c6-e1f8-46f0-97b3-fa510f191ed2
2021-05-19 03:45:17	2021-05-19 01:18:37	yes		HCW	24	woman	chretien	baoule																	no																							uuid:40cd83c0-41cd-4799-92ab-70af74127008	uuid:40cd83c0-41cd-4799-92ab-70af74127008
2021-05-19 03:45:16	2021-05-19 00:40:20	yes		HCW	58	man	mulsulman	senoufo																	yes	other	yes	yes	CHV	no	tppa	no			no	contact		not_worried	Parce que ça se soigne	no								uuid:86f8ec7e-91a4-4fa5-8d17-07049bf75820	uuid:86f8ec7e-91a4-4fa5-8d17-07049bf75820
2021-05-19 03:45:16	2021-05-19 01:35:16	yes		HCW	33	man	chretien	autre																	no																							uuid:37603032-4e0e-4532-89a9-f3babf7f15a6	uuid:37603032-4e0e-4532-89a9-f3babf7f15a6
2021-05-18 20:28:24	2021-05-18 20:26:26	yes		HCW	41	woman	chretien	baoule																	no																							uuid:97a567ab-e8ae-4781-97b6-759317f6b196	uuid:97a567ab-e8ae-4781-97b6-759317f6b196
2021-05-18 20:18:06	2021-05-18 20:15:14	yes		HCW	42	man	chretien	autre																	yes	azithromycin	no	no		yes	rdt	no			no	contact		not_worried	C'est une maladie qui se traite facilement	no								uuid:571c22cd-06a4-44c4-9d2c-261aa5ec9db5	uuid:571c22cd-06a4-44c4-9d2c-261aa5ec9db5
2021-05-18 20:13:24	2021-05-18 20:08:26	yes		HCW	35	man	mulsulman	senoufo																	yes	azithromycin	no	yes	HCWs	no	swab	no			no	contact		not_worried	C'est une maladie comme toute autre maladie mais il faut accepter de se faire traiter, sinon tu pourras pas guérir	no								uuid:bf7d6a6f-bca6-4c36-b5f7-295ecd09f030	uuid:bf7d6a6f-bca6-4c36-b5f7-295ecd09f030
2021-05-18 19:52:01	2021-05-18 19:44:55	yes		HCW	32	woman	chretien	baoule																	yes	other	no	no		no	swab	no			no	other	Je ne sais pas comment on contracte le pian	very_worried	Parce que avoir une maladie comme ça on ne guérit pas dans l'immédiat,	no								uuid:892f6a77-0019-430c-a8ec-4a6dfc5a96e4	uuid:892f6a77-0019-430c-a8ec-4a6dfc5a96e4
2021-05-11 07:14:36	2021-05-07 21:28:41	yes		community	52	man	mulsulman	baoule	yes	yes	Dohe c'est les blancs qui disent dobe sinon chez les baoulé c'est dohe, en baoulé c'est une maladie qui est comme l'arachide qu'on a semé ça se casse, tout ton corps te fais mal, wadobe ça veut dire ça ta déformé, tu ne peux plus marcher	germs contact_dirty_water drinking_dirty_water	Parce que aujourd'hui ou moi je suis là je ne peux dormir sans me laver mais il y a des gens eux ils n'aiment pas se laver	yes	hospital	canhelp	yes	yes			quite_worried	D'abord l'odeur c'est pas bon pour la santé des autres, pour ceux qui dorment avec lui	yes	Parce que tout ton corps sent, tu es sale																								uuid:227c6e38-7bdc-49c6-b8f9-5a74aed2aa96	uuid:227c6e38-7bdc-49c6-b8f9-5a74aed2aa96
2021-05-11 07:14:35	2021-05-07 22:04:26	yes		community	56	man	animiste	baoule	no			germs witchcraft	Quand le sorcier n'aime pas ton affaire il peut te lancer un sort, quand tu ne te lave pas et il ya la saleté sur ton corps, souvent matelas ou la natte où on dort dessus si c'est sale c'est ça qui envoie cette maladie	yes	hospital	canhelp	yes	yes			not_worried	Parce que je sais que je vais l'envoyer à l'hôpital, moi même j'ai eu ça je suis allé à l'hôpital	no																									uuid:82d3069b-5152-4ada-8694-dc382b8f5975	uuid:82d3069b-5152-4ada-8694-dc382b8f5975
2021-05-11 07:14:35	2021-05-07 21:09:22	yes		traditional_healer	37	man	animiste	baoule																																		no			witchcraft curse germs punishment	Si tu fais pas les bons trucs DIEU peut te punir, en sorcellerie quelqu'un qui t'aime pas peut te lancer un sort	Je rentre en brousse pour aller chercher les médicaments, c'est mon grand père qui était guérisseur qui m'a montré, on met dans petit canari et on fait bouillir, le malade prend pour mettre dessus	uuid:be2d97ad-bba0-4994-900a-4855d5a287ee	uuid:be2d97ad-bba0-4994-900a-4855d5a287ee
2021-05-11 07:14:34	2021-05-07 20:54:02	yes		community	32	woman	chretien	baoule	no			germs contact_dirty_water witchcraft curse	C'est la saleté qui donne ça c'est une maladie qui est sale	yes	hospital healer	canhelp	yes	yes			very_worried	Parce que c'est une maladie qui est Vilain à voir, je pense que ça tue	yes	Parce qu'is vont se dire s'ils s'approchent mon enfant ils seront contaminés																								uuid:b18629d6-0d07-4af6-96dc-64a634185385	uuid:b18629d6-0d07-4af6-96dc-64a634185385
2021-05-11 07:14:34	2021-05-07 04:11:00	yes		family_patient	50	woman	mulsulman	autre	yes	yes	Dobe	punishment	C'est Dieu qui donne cette maladie, si c'est pas DIEU personne ne peut soigner cette maladie, si on envoie aussi à l'hôpital ça peut finir	yes	hospital nurse	canhelp	yes	yes			not_worried	Parce que nous sommes tous des hommes c'est dieu qui fait, on ne sera pas inquiet	no																									uuid:32b821e6-7252-4250-b0f2-3688caee07e7	uuid:32b821e6-7252-4250-b0f2-3688caee07e7
2021-05-11 07:14:34	2021-05-07 03:30:16	yes		community	42	man	chretien	baoule	no			germs witchcraft curse drinking_dirty_water contact_dirty_water punishment	Punition de dieu tu peux faire quelque chose qui ne plaît à dieu et il te puni	yes	hospital	canhelp	yes	yes			not_worried	Je sais que si on soigne ça va finir	no																									uuid:21481553-656c-4fe6-a491-168dce2b75fe	uuid:21481553-656c-4fe6-a491-168dce2b75fe
2021-05-11 07:14:33	2021-05-07 02:55:14	yes		community	31	man	chretien	autre	yes	yes	Dobe qui signifie plaie	germs curse	Parce que mon petit qui avait cette maladie ne se lavait pas	yes	hospital nurse	canhelp	yes	yes			not_worried	Comme je sais qu'on soigne ça à l'hôpital je ne serai pas inquiet	no																									uuid:1771f77a-6802-4c42-bdba-767ca776aebe	uuid:1771f77a-6802-4c42-bdba-767ca776aebe
2021-05-11 07:14:33	2021-05-07 02:14:27	yes		community	38	man	animiste	autre	yes	yes	Do ça veut dire grosse plaie	germs contact_dirty_water drinking_dirty_water	J'ai remarqué que c'est ceux qui n'aiment pas se laver beaucoup	yes	hospital	canhelp	yes	yes			not_worried	Parce que ça se soigne ça se guérit moi même j'ai eu ça en 1994	yes	Parce que ça sent quand tu as ça																								uuid:071bbf00-9441-499c-af07-26249dfce835	uuid:071bbf00-9441-499c-af07-26249dfce835
2021-05-11 07:14:32	2021-05-07 01:56:07	yes		community	51	man	mulsulman	autre	yes	yes	Je suis bourkinabe mais je ne connais pas comment on appelle ça en More mais ici on appelle ça dobe, quand tu te lèves matin tout ton corps te fais mal	contact_dirty_water germs	Moi je trouve que c'est ça qui donne dobe, saletés	yes	hospital	canhelp	yes	yes			not_worried	Parce qu'on m'a dit qu'on guérit ça à l'hôpital parce que il y a plaie donc c'est l'hôpital	yes	Chacun a son idée																								uuid:01a42fdc-7301-434e-8619-313dfbfb7206	uuid:01a42fdc-7301-434e-8619-313dfbfb7206
2021-05-11 07:14:32	2021-05-06 23:38:07	yes		family_patient	50	woman	chretien	baoule	yes	yes	Dobe en baoulé	germs	Comme il ne se lave pas ce sont les saletés qui sont à la base	yes	hospital	canhelp	yes	yes			quite_worried	Parce que si on ne soigne pas ça va lui laisser des séquelles, ça va l'handicaper	no																									uuid:f690646e-71ee-4357-8578-2ef8af971160	uuid:f690646e-71ee-4357-8578-2ef8af971160
2021-05-11 07:14:31	2021-05-06 22:24:01	yes		community	53	man	animiste	baoule	yes	yes	Dobe c'est une maladie qui est contagieuse	contact_dirty_water contact drinking_dirty_water	C'est une maladie qu'on attrape dans l'eau sale, surtout quand tu es petit mais quand on est grand on attrape pas ça comme ça, moi même j'ai eu ça quand j'étais petit	yes	hospital	canhelp	yes	yes			very_worried	Parce que c'est une maladie qui paralyse , tu as mal aux articulations	yes	Parce que c'est un truc qui est contagieux à cause de cette maladie je n'ai pas pû passer mon examen de cp1 pour aller au cp2																								uuid:e6e9c038-5685-4f35-bacf-4ae260b4be95	uuid:e6e9c038-5685-4f35-bacf-4ae260b4be95
2021-05-11 07:14:30	2021-05-06 22:05:08	yes		community	47	man	autre	baoule	yes	yes	Dobe ça signifie bouton si ça se casse là ça devient plaie	contact_dirty_water drinking_dirty_water contact	L'eau qui ne coule pas, marigot c'est ça qui donne ca	yes	shop	canhelp	yes	yes			not_worried	Je peux le sauver, je vais chercher les feuilles que mon grand père féticheur m'a montré, c'est lui qui m'a soigner quand j'ai eu cette maladie	yes	Ils m'ont fuit mais ils ont eu aussi la maladie et c'est moi qui suis allé les soigner																								uuid:7cc4989b-3ec5-4103-ac9e-d0abe1135f56	uuid:7cc4989b-3ec5-4103-ac9e-d0abe1135f56
2021-05-11 07:14:30	2021-05-06 21:57:02	yes		traditional_healer	47	man	animiste	baoule																																		no			witchcraft	Toute maladie sur cette terre il y a la sorcellerie dedans,	En baoulé il y a une feuille qu'on appelle kpebge on prend pour soigner ça, c'est dans la forêt qu'on trouve ça	uuid:52e447f5-c20c-49f4-b6ca-999f10f7aca8	uuid:52e447f5-c20c-49f4-b6ca-999f10f7aca8
2021-05-11 07:14:29	2021-05-06 21:11:55	yes		community	36	man	chretien	autre	yes	yes	Dobe en agni ça signifie ça contamine ça continue	contact_dirty_water drinking_dirty_water witchcraft curse	Parce que quand tu vas dans l'eau et que l'eau est sale automatiquement tu as ça et les sorciers aussi se manifestent et tu grattes ça prend tout le corps et ça contamine, ça se manifeste aussi sur les animaux	yes	hospital doctor nurse	canhelp	yes	yes			very_worried	Parce que ça va contaminer les autres	yes	Pour ne pas que les autres soient contaminés																								uuid:64e2d967-4fdf-4b47-99c2-c3c684c71248	uuid:64e2d967-4fdf-4b47-99c2-c3c684c71248
2021-05-11 07:14:29	2021-05-06 20:50:25	yes		community	38	man	chretien	autre	yes	yes	Dobe (en agni	contact_dirty_water contact	Moi même j'ai eu ça quand j'étais petit	yes	hospital	canhelp	yes	yes			litte_worried	Si il n'y pas de gens comme vous pour soigner gratuitement je vais être inquiet puisque ici nous sommes au campement	no																									uuid:603e1d29-d6fa-48ac-9435-750b609ce9f9	uuid:603e1d29-d6fa-48ac-9435-750b609ce9f9
2021-05-11 07:14:28	2021-05-06 20:36:15	yes		community	28	man	chretien	baoule	no			contact_dirty_water drinking_dirty_water	Dans l'eau sale là il ya des microbes dedans	yes	hospital pharmacy	canhelp	yes	yes			not_worried	Parce qu'on soigne ça et vous aussi vous êtes là pour ça	no																									uuid:72ad48a2-1ed2-4e5d-a740-8575dc7dea1b	uuid:72ad48a2-1ed2-4e5d-a740-8575dc7dea1b
2021-05-11 07:14:28	2021-05-06 00:21:11	yes		HCW	30	woman	mulsulman	autre																	yes	other	yes	no		yes	tppa	no			no	insect other	Démangeaisons	not_worried	Parce que les remèdes	yes	Ils disent que c'est contagieux, il ya du pure qui sort							uuid:21dd7b9d-9dd0-4284-b146-ad99ba1ed8e6	uuid:21dd7b9d-9dd0-4284-b146-ad99ba1ed8e6
2021-05-11 07:14:27	2021-05-06 00:12:22	yes		HCW	44	man	chretien	baoule																	yes	azithromycin	no	yes	HCWs	yes	rdt	no			no	contact		not_worried	Le traitement n'est pas compliqué, c'est une seule dose de traitement	no								uuid:4afc25e6-fe46-4085-86e7-4c7fc4518746	uuid:4afc25e6-fe46-4085-86e7-4c7fc4518746
2021-05-11 07:14:27	2021-05-05 23:26:24	yes		HCW	44	man	chretien	autre																	yes	other	no	yes	CHV	yes	tppa	no			yes	contact		not_worried	Parce que ça se traite, c'est guerissable	yes	Ils pensent que c'est une malédiction et de peur de se faire contracter							uuid:178d7a3d-0de3-404e-a16f-077baa3341e9	uuid:178d7a3d-0de3-404e-a16f-077baa3341e9
2021-05-11 07:14:26	2021-05-05 22:03:11	yes		HCW	36	man	chretien	autre																	no																							uuid:dba8e68f-63a6-49a3-93ea-43172ea0e8fc	uuid:dba8e68f-63a6-49a3-93ea-43172ea0e8fc
2021-05-11 07:14:26	2021-05-05 21:54:48	yes		HCW	34	man	chretien	autre																	yes	penicillin	no	yes	HCWs	no	blood_tests	no			no	other	Ne sais pas	not_worried	C'est une maladie comme les autres	no								uuid:e29b27ff-0021-4b2a-9858-99e69d1cca60	uuid:e29b27ff-0021-4b2a-9858-99e69d1cca60
2021-05-11 07:14:25	2021-05-05 21:46:34	yes		HCW	42	man	chretien	autre																	yes	azithromycin	no	yes	HCWs	no	blood_tests	no			no	contact other	L'hygiène, une mauvaise hygiène	quite_worried	C'est une maladie qui a disparue donc si ça revient il faut s'inquiéter	no								uuid:4ec42d0b-db0b-4c6c-a354-973e3cc7f976	uuid:4ec42d0b-db0b-4c6c-a354-973e3cc7f976
2021-05-11 07:14:25	2021-05-05 21:37:40	yes		HCW	36	man	chretien	baoule																	no																							uuid:4f0fee73-2d54-46e6-9fb2-e7f3bc314203	uuid:4f0fee73-2d54-46e6-9fb2-e7f3bc314203
2021-05-11 07:14:24	2021-05-05 21:09:40	yes		HCW	40	man	chretien	autre																	yes	azithromycin	no	yes	CHV	no	blood_tests	no			yes	contact other	Manques dygiene, celui qui ne se lave pas	not_worried	Parce que c'est une maladie curative tout simplement suivre les prescriptions du traitant	no								uuid:e53fea70-b97f-4e30-9955-08d420ccccb3	uuid:e53fea70-b97f-4e30-9955-08d420ccccb3
2021-05-11 07:14:24	2021-05-05 20:33:44	yes		HCW	39	man	chretien	autre																	yes	azithromycin	yes	yes	CHV	no	blood_tests	no			yes	contact contact_dirty_water drinking_dirty_water		not_worried	Parce que ça se guérit et il ya le suivi des patients et il ya des médicaments, j'avais reçu un patient mais en dehors de l'hôpital, il avait un symptôme palustre il dit qu'il ne va pas à l'hôpital parce qu'il avait peur des injections, il n'est pas venu à l'hôpital je lui ai dit de venir je vais le soigner mais il n'est pas venu	no								uuid:7235ce63-4a61-4f8c-a96c-5a71320c2f0d	uuid:7235ce63-4a61-4f8c-a96c-5a71320c2f0d
2021-05-05 02:40:36	2021-05-05 02:39:25	yes		HCW	48	man	chretien	baoule																	no																							uuid:13dbb3f4-d755-4801-8136-36ecf6140990	uuid:13dbb3f4-d755-4801-8136-36ecf6140990
2021-05-05 02:37:34	2021-05-05 02:36:18	yes		HCW	47	woman	chretien	baoule																	no																							uuid:3e6ab0ee-cf4a-4942-a17a-7e4cf1b904c1	uuid:3e6ab0ee-cf4a-4942-a17a-7e4cf1b904c1
2021-05-05 02:34:47	2021-05-05 02:27:21	yes		HCW	41	man	animiste	baoule																	yes	penicillin	yes	yes	CHV	no	blood_tests	no			yes	contact		not_worried	Puisque il ya un traitement adéquat	no								uuid:0ea2bca9-b445-4fd0-9c0b-1e944a059105	uuid:0ea2bca9-b445-4fd0-9c0b-1e944a059105
2021-05-05 02:23:07	2021-05-05 02:15:29	yes		HCW	55	man	chretien	autre																	yes	azithromycin	yes	yes	CHV	yes	tppa	no			yes	contact		not_worried	Parce que ça se traite facilement	yes	Parce qu'ils méconnaissent le pian, l'aspect disgracieux que présente la personne atteinte de la maladie							uuid:5d9e7c03-fe5b-456c-8185-a9c3b559a306	uuid:5d9e7c03-fe5b-456c-8185-a9c3b559a306
2021-05-05 01:29:27	2021-05-05 01:16:59	yes		HCW	29	man	chretien	baoule																	yes	penicillin	yes	yes	CHV	no	blood_tests	no			yes	contact_dirty_water contact		very_worried	Parce que c'est une mauvaise maladie parce qu'elle peut t'empêcher de continuer mes études, maladie peut me paralyser , peut me faire éloigner de la société parce que c'est contagieux	yes	Parce que c'est une maladie qui ne se guérit pas, c'est contagieux							uuid:cd21c0ca-def6-4b31-abcc-cf3544bd37ac	uuid:cd21c0ca-def6-4b31-abcc-cf3544bd37ac
2021-05-05 01:21:45	2021-05-05 01:15:21	yes		HCW	49	man	chretien	baoule																	yes	other	no	yes	HCWs	no	swab	no			no	contact contact_dirty_water		quite_worried	Ça peut tuer	no								uuid:467ad836-b180-4691-bf14-3fdeddd99115	uuid:467ad836-b180-4691-bf14-3fdeddd99115
2021-05-05 01:12:00	2021-05-05 01:03:09	yes		HCW	36	man	chretien	baoule																	yes	other	yes	no		no	blood_tests	no			no	contact		litte_worried	Parce que c'est une maladie qui est rare normalement ça doit être éradiquer mais ça arrive chez moi donc je serai inquiet ça peut tuer	yes	Parce que c'est une maladie contagieuse							uuid:23c9da6f-a302-48a6-9f3a-94cfd896a70e	uuid:23c9da6f-a302-48a6-9f3a-94cfd896a70e
2021-05-05 01:10:54	2021-05-05 01:03:04	yes		HCW	43	man	chretien	baoule																	yes	other	yes	no		no	swab	yes	other	Je ne sais pas	no	contact		not_worried	Parce qu'il peut guérir	no								uuid:b443c7c8-8002-4209-abf6-98edb21aea28	uuid:b443c7c8-8002-4209-abf6-98edb21aea28
2021-05-04 23:50:45	2021-05-04 23:49:03	yes		HCW	50	man	chretien	autre																	no																							uuid:26328c8d-30ae-459c-8cee-4ae81feb807e	uuid:26328c8d-30ae-459c-8cee-4ae81feb807e
2021-04-20 15:30:43	2021-04-16 21:51:18	yes		community	40	woman			yes	yes	Gbokro	contact_dirty_water	Les enfants qui se lavent dans les eaux sale qui le contractent. Le manque de soins corporels.	yes	hospital	canhelp	yes	yes			very_worried	Ça fait mal	no																									uuid:ca44b5cb-1fec-4538-a009-e7eefb1e0f20	uuid:ca44b5cb-1fec-4538-a009-e7eefb1e0f20
2021-04-20 15:30:42	2021-04-16 21:38:37	yes		community	45	man			yes	yes	Sou'ngbare	germs	C'est venu tout seul	yes	healer	previousexperience	yes	yes			very_worried	C'est une maladie je ne sais pas comment ça va finir	yes	Pour éviter d'être contaminé																								uuid:b896253c-808d-40e4-9ebc-534a87bf8940	uuid:b896253c-808d-40e4-9ebc-534a87bf8940
2021-04-20 15:30:42	2021-04-16 21:27:05	yes		community	45	woman			yes	yes	Doé	contact	Ça se transmet de mère à enfant	yes	hospital	canhelp	yes	yes			quite_worried	Ça failli me gâter moi même	no																									uuid:0e8f0767-7d8d-4b04-b440-d913cbcdd1e7	uuid:0e8f0767-7d8d-4b04-b440-d913cbcdd1e7
2021-04-20 15:30:41	2021-04-16 21:16:03	yes		community	53	woman			yes	yes	Dowé	contact_dirty_water contact	Manque de soins corporels	yes	hospital	previousexperience	yes	yes			not_worried	Le pian se soigne par injection de médicaments	no																									uuid:c2bbdd93-824b-4731-80c6-be9e08131c35	uuid:c2bbdd93-824b-4731-80c6-be9e08131c35
2021-04-20 15:30:41	2021-04-16 21:01:30	yes		community	50	woman			yes	yes	Gbokoro	germs	Je ne sais pas	yes	hospital	canhelp	yes	yes			quite_worried	J'en aurai peur parc que c'est le petit frère de la lèpre.	yes	C'est contagieux																								uuid:20112512-cf90-4e13-a679-be7a47a6843f	uuid:20112512-cf90-4e13-a679-be7a47a6843f
2021-04-20 15:30:40	2021-04-16 20:50:23	yes		community	53	man			yes	yes	Dowé	germs	Les traitements médicamenteux le guerissent	yes	hospital	canhelp	yes	yes			not_worried	J'en ai été victime	no																									uuid:32c2cebc-bd54-486a-a9f5-28837d68d7e6	uuid:32c2cebc-bd54-486a-a9f5-28837d68d7e6
2021-04-16 08:13:39	2021-04-16 02:53:16	yes		community	48	man			yes	yes	Dobé	germs contact_dirty_water	Malpropreté	yes	hospital	canhelp	yes	yes			quite_worried	J'ai peur que la maladie s'aggrave	no																									uuid:51afa5b5-1afb-494d-9476-5585e232b197	uuid:51afa5b5-1afb-494d-9476-5585e232b197
2021-04-16 08:13:38	2021-04-16 02:09:38	yes		traditional_healer	54	man																																				no			contact_dirty_water	Oui la saleté est la cause principale	Frottement de la plaie avec du citron	uuid:fdbd9d94-5217-4bc6-9795-32646bc9254d	uuid:fdbd9d94-5217-4bc6-9795-32646bc9254d
2021-04-16 08:13:38	2021-04-16 02:02:40	yes		traditional_healer	68	man																																				yes			contact_dirty_water	La saleté provoque le pian	Frotter la plaie et y mettre des médicaments composé de poudre de fumée collectée sur les mur et mélanger à du citron	uuid:5d1e9230-41de-4627-ab9c-1dc2e842ea97	uuid:5d1e9230-41de-4627-ab9c-1dc2e842ea97
2021-04-16 08:13:37	2021-04-15 22:45:38	yes		community	44	woman			no			contact_dirty_water	La saleté et le manque de soins corporels	yes	hospital	canhelp	yes	yes			quite_worried	Si ça s'aggrave ce n'est pas bon	yes	C'est vilain et ça peu contaminer les autres enfants																								uuid:647e4978-0227-4be6-9fa2-f746b62e7bb2	uuid:647e4978-0227-4be6-9fa2-f746b62e7bb2
2021-04-16 08:13:37	2021-04-15 22:40:00	yes		family_patient	29	man			yes	yes	Dowé	contact_dirty_water	Manque de propriété corporelle	yes	hospital	canhelp	yes	yes			litte_worried	Ça pourrait contaminer les autres enfants.	no																									uuid:4942bb7d-9eee-45d6-8667-ad12d53ad102	uuid:4942bb7d-9eee-45d6-8667-ad12d53ad102
2021-04-16 08:13:36	2021-04-15 22:06:44	yes		patient	10	woman			yes	yes	Dowé	contact_dirty_water	Manque de soins corporels	yes	hospital	canhelp	yes	yes			quite_worried	J'ai peur parce que j'ai mal et je veux pas que ça devienne plus grand.	no																									uuid:1268dcf3-4491-4a86-ade5-f4435555b456	uuid:1268dcf3-4491-4a86-ade5-f4435555b456
2021-04-16 08:13:36	2021-04-15 22:00:16	yes		community	80	man			yes	yes	Lobé	contact_dirty_water	Manque de soins corporels	yes	hospital	canhelp	yes	yes			litte_worried	Parce qu'il est malade	no																									uuid:fa39bd3a-2963-43bc-8970-d5bd10dac197	uuid:fa39bd3a-2963-43bc-8970-d5bd10dac197
2021-04-16 08:13:35	2021-04-15 21:43:26	yes		traditional_healer	58	man																																				no			contact contact_dirty_water	Mauvais soins corporels	Médicaments modernes	uuid:c4b3580d-3263-4e2a-84a3-8d06b1880520	uuid:c4b3580d-3263-4e2a-84a3-8d06b1880520
2021-04-16 08:13:35	2021-04-15 21:35:58	yes		traditional_healer	72	man																																				yes			germs contact_dirty_water	Manque de soins corporels	Collect du depôt de fumée de cuisine sur le mur avec une pièce de 1 f. Quand le dépôt noirâtre prend la forme de l'argent on frotte la plaie avec.	uuid:b26b9db9-dac0-46f0-8f0c-a6c218aebaf6	uuid:b26b9db9-dac0-46f0-8f0c-a6c218aebaf6
2021-04-16 08:13:34	2021-04-15 21:30:06	yes		traditional_healer	55	man																																				yes			contact_dirty_water contact curse witchcraft	Mauvais soins corporels	Chauffage de feuilles et laver l'ulcère jusqu'à ce que sang apparaisse.	uuid:517ba165-ee28-4269-b023-37f2d044aa1d	uuid:517ba165-ee28-4269-b023-37f2d044aa1d
2021-04-16 08:13:34	2021-04-15 21:19:26	yes		HCW	50	man																			yes	penicillin	yes	yes	HCWs	no	swab	yes	other	Moi même	yes	contact		quite_worried	Contamination	no								uuid:f7c4f5c1-5efa-45d6-8030-5723e53ab525	uuid:f7c4f5c1-5efa-45d6-8030-5723e53ab525
2021-04-15 01:28:29	2021-04-15 00:01:13	yes		HCW	32	man																			yes	penicillin	yes	yes	CHV	yes	blood_tests	no			no	contact_dirty_water		not_worried	Le pian se traite facilement	yes	Ils ont peur d'être contaminés							uuid:ca8705a4-b76b-4f96-a8d3-e7931a6a896c	uuid:ca8705a4-b76b-4f96-a8d3-e7931a6a896c
2021-04-15 01:28:26	2021-04-14 21:57:02	yes		community	26	woman			yes	yes	Je ne le sais pas	contact_dirty_water germs contact	Le manque de propriété corporelle et la négligence	yes	hospital	canhelp	yes	yes			very_worried	On peut la vie à tout moment, donc il faut avoir de toute maladie	no																									uuid:8884cf23-d14d-46a1-8d35-449028e7b217	uuid:8884cf23-d14d-46a1-8d35-449028e7b217
2021-04-14 21:27:01	2021-04-14 21:22:26	yes		community	64	man			yes	yes	Srosro woh	germs	Le manque d'entretien de la peau	yes	hospital	time	yes	yes			not_worried	Le pian se soigne	no																									uuid:4afaecf2-b21a-4ef8-9872-f827e6544ed7	uuid:4afaecf2-b21a-4ef8-9872-f827e6544ed7
2021-04-14 21:16:24	2021-04-14 18:50:57	yes		community	52	man			no			contact_dirty_water	L'hygiène corporelle existe dans les villages d'ici	yes	hospital	canhelp	yes	yes			litte_worried	C'est une maladie qu'on peu guérir	no																									uuid:e8019f6a-81cb-45a9-89aa-ff2dfc628d2e	uuid:e8019f6a-81cb-45a9-89aa-ff2dfc628d2e
[truncated: 9 more columns]
